# Supplementary material for: Live tracking of moving samples in confocal microscopy for vertically grown roots
Source: eLife. 2017 Jun 19;6:e26792. doi: 10.7554/eLife.26792 (PMC5498147; doi:10.7554/eLife.26792)
Supplement: Supplementary file 1. — (1) Board design of the illumination system. (2) Mounting plate for Axio Observer. (3) Modification of the laser safety. (4) Rotation stage inset. DOI: http://dx.doi.org/10.7554/eLife.26792.021 [file elife-26792-supp1.zip]

Archive with 21 entries (18 files):
- SupplementalFile1/
- SupplementalFile1/Board design - illumination system.brd
- SupplementalFile1/Modification of the laser safety.docx
- SupplementalFile1/Mounting plate for Axio Observer.stp
- SupplementalFile1/Rotation stage inset/
- SupplementalFile1/Rotation stage inset/ProE/
- SupplementalFile1/Rotation stage inset/ProE/ep_50_00.asm.1
- SupplementalFile1/Rotation stage inset/ProE/ep_50_00.asm.2
- SupplementalFile1/Rotation stage inset/ProE/ep_50_00.drw.1
- SupplementalFile1/Rotation stage inset/ProE/ep_50_01__.drw.1
- SupplementalFile1/Rotation stage inset/ProE/ep_50_01__.prt.1
- SupplementalFile1/Rotation stage inset/ProE/ep_50_02__.drw.1
- SupplementalFile1/Rotation stage inset/ProE/ep_50_02__.prt.1
- SupplementalFile1/Rotation stage inset/ProE/ep_50_03__.drw.1
- SupplementalFile1/Rotation stage inset/ProE/ep_50_03__.prt.1
- SupplementalFile1/Rotation stage inset/ProE/ep_50_04__.prt.1
- SupplementalFile1/Rotation stage inset/ProE/ep_50_10__.drw.1
- SupplementalFile1/Rotation stage inset/ProE/ep_50_10__.prt.1
- SupplementalFile1/Rotation stage inset/ProE/ep_50_14__.prt.1
- SupplementalFile1/Rotation stage inset/ProE/ep_50_15__.drw.1
- SupplementalFile1/Rotation stage inset/ProE/ep_50_15__.prt.1
