# Supplementary material for: Live tracking of moving samples in confocal microscopy for vertically grown roots
Source: eLife. 2017 Jun 19;6:e26792. doi: 10.7554/eLife.26792 (PMC5498147; doi:10.7554/eLife.26792)
Supplement: Supplementary file 1. — (1) Board design of the illumination system. (2) Mounting plate for Axio Observer. (3) Modification of the laser safety. (4) Rotation stage inset. DOI: http://dx.doi.org/10.7554/eLife.26792.021 [file elife-26792-supp1.zip › SupplementalFile1/Mounting plate for Axio Observer.stp]

ISO-10303-21;
HEADER;
FILE_DESCRIPTION((''),'2;1');
FILE_NAME('EP_47_00_ASM','2016-11-30T',('tasenov'),(''),
'PRO/ENGINEER BY PARAMETRIC TECHNOLOGY CORPORATION, 2013230',
'PRO/ENGINEER BY PARAMETRIC TECHNOLOGY CORPORATION, 2013230','');
FILE_SCHEMA(('CONFIG_CONTROL_DESIGN'));
ENDSEC;
DATA;
#1=DIRECTION('',(0.E0,1.E0,0.E0));
#2=VECTOR('',#1,3.6E2);
#3=CARTESIAN_POINT('',(0.E0,-1.8E2,1.5E1));
#4=LINE('',#3,#2);
#5=DIRECTION('',(0.E0,0.E0,-1.E0));
#6=VECTOR('',#5,6.15E2);
#7=CARTESIAN_POINT('',(0.E0,-1.8E2,1.5E1));
#8=LINE('',#7,#6);
#9=DIRECTION('',(0.E0,1.E0,0.E0));
#10=VECTOR('',#9,3.6E2);
#11=CARTESIAN_POINT('',(0.E0,-1.8E2,-6.E2));
#12=LINE('',#11,#10);
#13=DIRECTION('',(0.E0,0.E0,1.E0));
#14=VECTOR('',#13,6.15E2);
#15=CARTESIAN_POINT('',(0.E0,1.8E2,-6.E2));
#16=LINE('',#15,#14);
#17=CARTESIAN_POINT('',(0.E0,-2.E1,-1.5E1));
#18=DIRECTION('',(-1.E0,0.E0,0.E0));
#19=DIRECTION('',(0.E0,1.E0,0.E0));
#20=AXIS2_PLACEMENT_3D('',#17,#18,#19);
#22=CARTESIAN_POINT('',(0.E0,-2.E1,-1.5E1));
#23=DIRECTION('',(-1.E0,0.E0,0.E0));
#24=DIRECTION('',(0.E0,-1.E0,0.E0));
#25=AXIS2_PLACEMENT_3D('',#22,#23,#24);
#27=CARTESIAN_POINT('',(0.E0,2.E1,-1.5E1));
#28=DIRECTION('',(-1.E0,0.E0,0.E0));
#29=DIRECTION('',(0.E0,1.E0,0.E0));
#30=AXIS2_PLACEMENT_3D('',#27,#28,#29);
#32=CARTESIAN_POINT('',(0.E0,2.E1,-1.5E1));
#33=DIRECTION('',(-1.E0,0.E0,0.E0));
#34=DIRECTION('',(0.E0,-1.E0,0.E0));
#35=AXIS2_PLACEMENT_3D('',#32,#33,#34);
#37=CARTESIAN_POINT('',(0.E0,-2.E1,-5.5E1));
#38=DIRECTION('',(-1.E0,0.E0,0.E0));
#39=DIRECTION('',(0.E0,1.E0,0.E0));
#40=AXIS2_PLACEMENT_3D('',#37,#38,#39);
#42=CARTESIAN_POINT('',(0.E0,-2.E1,-5.5E1));
#43=DIRECTION('',(-1.E0,0.E0,0.E0));
#44=DIRECTION('',(0.E0,-1.E0,0.E0));
#45=AXIS2_PLACEMENT_3D('',#42,#43,#44);
#47=CARTESIAN_POINT('',(0.E0,2.E1,-5.5E1));
#48=DIRECTION('',(-1.E0,0.E0,0.E0));
#49=DIRECTION('',(0.E0,1.E0,0.E0));
#50=AXIS2_PLACEMENT_3D('',#47,#48,#49);
#52=CARTESIAN_POINT('',(0.E0,2.E1,-5.5E1));
#53=DIRECTION('',(-1.E0,0.E0,0.E0));
#54=DIRECTION('',(0.E0,-1.E0,0.E0));
#55=AXIS2_PLACEMENT_3D('',#52,#53,#54);
#57=CARTESIAN_POINT('',(0.E0,-2.E1,-9.5E1));
#58=DIRECTION('',(-1.E0,0.E0,0.E0));
#59=DIRECTION('',(0.E0,1.E0,0.E0));
#60=AXIS2_PLACEMENT_3D('',#57,#58,#59);
#62=CARTESIAN_POINT('',(0.E0,-2.E1,-9.5E1));
#63=DIRECTION('',(-1.E0,0.E0,0.E0));
#64=DIRECTION('',(0.E0,-1.E0,0.E0));
#65=AXIS2_PLACEMENT_3D('',#62,#63,#64);
#67=CARTESIAN_POINT('',(0.E0,2.E1,-9.5E1));
#68=DIRECTION('',(-1.E0,0.E0,0.E0));
#69=DIRECTION('',(0.E0,1.E0,0.E0));
#70=AXIS2_PLACEMENT_3D('',#67,#68,#69);
#72=CARTESIAN_POINT('',(0.E0,2.E1,-9.5E1));
#73=DIRECTION('',(-1.E0,0.E0,0.E0));
#74=DIRECTION('',(0.E0,-1.E0,0.E0));
#75=AXIS2_PLACEMENT_3D('',#72,#73,#74);
#77=CARTESIAN_POINT('',(0.E0,-2.E1,-1.35E2));
#78=DIRECTION('',(-1.E0,0.E0,0.E0));
#79=DIRECTION('',(0.E0,1.E0,0.E0));
#80=AXIS2_PLACEMENT_3D('',#77,#78,#79);
#82=CARTESIAN_POINT('',(0.E0,-2.E1,-1.35E2));
#83=DIRECTION('',(-1.E0,0.E0,0.E0));
#84=DIRECTION('',(0.E0,-1.E0,0.E0));
#85=AXIS2_PLACEMENT_3D('',#82,#83,#84);
#87=CARTESIAN_POINT('',(0.E0,2.E1,-1.35E2));
#88=DIRECTION('',(-1.E0,0.E0,0.E0));
#89=DIRECTION('',(0.E0,1.E0,0.E0));
#90=AXIS2_PLACEMENT_3D('',#87,#88,#89);
#92=CARTESIAN_POINT('',(0.E0,2.E1,-1.35E2));
#93=DIRECTION('',(-1.E0,0.E0,0.E0));
#94=DIRECTION('',(0.E0,-1.E0,0.E0));
#95=AXIS2_PLACEMENT_3D('',#92,#93,#94);
#97=DIRECTION('',(7.071067811865E-1,0.E0,7.071067811865E-1));
#98=VECTOR('',#97,7.071067811865E0);
#99=CARTESIAN_POINT('',(0.E0,1.8E2,1.5E1));
#100=LINE('',#99,#98);
#101=DIRECTION('',(1.E0,0.E0,0.E0));
#102=VECTOR('',#101,1.5E1);
#103=CARTESIAN_POINT('',(0.E0,1.8E2,-6.E2));
#104=LINE('',#103,#102);
#105=CARTESIAN_POINT('',(7.5E0,1.8E2,1.25E1));
#106=DIRECTION('',(0.E0,-1.E0,0.E0));
#107=DIRECTION('',(1.E0,0.E0,0.E0));
#108=AXIS2_PLACEMENT_3D('',#105,#106,#107);
#110=CARTESIAN_POINT('',(7.5E0,1.8E2,1.25E1));
#111=DIRECTION('',(0.E0,-1.E0,0.E0));
#112=DIRECTION('',(-1.E0,0.E0,0.E0));
#113=AXIS2_PLACEMENT_3D('',#110,#111,#112);
#115=DIRECTION('',(1.E0,0.E0,0.E0));
#116=VECTOR('',#115,1.5E1);
#117=CARTESIAN_POINT('',(0.E0,-1.8E2,-6.E2));
#118=LINE('',#117,#116);
#119=CARTESIAN_POINT('',(7.5E0,-1.8E2,1.25E1));
#120=DIRECTION('',(0.E0,-1.E0,0.E0));
#121=DIRECTION('',(-1.E0,0.E0,0.E0));
#122=AXIS2_PLACEMENT_3D('',#119,#120,#121);
#124=CARTESIAN_POINT('',(7.5E0,-1.8E2,1.25E1));
#125=DIRECTION('',(0.E0,-1.E0,0.E0));
#126=DIRECTION('',(1.E0,0.E0,0.E0));
#127=AXIS2_PLACEMENT_3D('',#124,#125,#126);
#129=DIRECTION('',(-7.071067811865E-1,0.E0,-7.071067811865E-1));
#130=VECTOR('',#129,7.071067811865E0);
#131=CARTESIAN_POINT('',(5.E0,-1.8E2,2.E1));
#132=LINE('',#131,#130);
#133=DIRECTION('',(1.E0,0.E0,0.E0));
#134=VECTOR('',#133,1.E1);
#135=CARTESIAN_POINT('',(5.E0,-1.8E2,2.E1));
#136=LINE('',#135,#134);
#137=CARTESIAN_POINT('',(7.5E0,-1.64E2,1.25E1));
#138=DIRECTION('',(0.E0,-1.E0,0.E0));
#139=DIRECTION('',(-1.E0,0.E0,0.E0));
#140=AXIS2_PLACEMENT_3D('',#137,#138,#139);
#142=DIRECTION('',(0.E0,-1.E0,0.E0));
#143=VECTOR('',#142,1.6E1);
#144=CARTESIAN_POINT('',(1.15E1,-1.64E2,1.25E1));
#145=LINE('',#144,#143);
#146=CARTESIAN_POINT('',(7.5E0,-1.64E2,1.25E1));
#147=DIRECTION('',(0.E0,1.E0,0.E0));
#148=DIRECTION('',(-1.E0,0.E0,0.E0));
#149=AXIS2_PLACEMENT_3D('',#146,#147,#148);
#151=DIRECTION('',(0.E0,-1.E0,0.E0));
#152=VECTOR('',#151,1.6E1);
#153=CARTESIAN_POINT('',(3.5E0,-1.64E2,1.25E1));
#154=LINE('',#153,#152);
#155=DIRECTION('',(-8.571673007021E-1,-5.150380749101E-1,0.E0));
#156=VECTOR('',#155,4.666533588861E0);
#157=CARTESIAN_POINT('',(7.5E0,-1.615965575239E2,1.25E1));
#158=LINE('',#157,#156);
#159=DIRECTION('',(8.571673007021E-1,-5.150380749101E-1,0.E0));
#160=VECTOR('',#159,4.666533588861E0);
#161=CARTESIAN_POINT('',(7.5E0,-1.615965575239E2,1.25E1));
#162=LINE('',#161,#160);
#163=DIRECTION('',(0.E0,1.E0,0.E0));
#164=VECTOR('',#163,3.6E2);
#165=CARTESIAN_POINT('',(5.E0,-1.8E2,2.E1));
#166=LINE('',#165,#164);
#167=DIRECTION('',(1.E0,0.E0,0.E0));
#168=VECTOR('',#167,1.E1);
#169=CARTESIAN_POINT('',(5.E0,1.8E2,2.E1));
#170=LINE('',#169,#168);
#171=DIRECTION('',(0.E0,0.E0,1.E0));
#172=VECTOR('',#171,6.2E2);
#173=CARTESIAN_POINT('',(1.5E1,1.8E2,-6.E2));
#174=LINE('',#173,#172);
#175=DIRECTION('',(0.E0,1.E0,0.E0));
#176=VECTOR('',#175,3.6E2);
#177=CARTESIAN_POINT('',(1.5E1,-1.8E2,-6.E2));
#178=LINE('',#177,#176);
#179=DIRECTION('',(0.E0,0.E0,-1.E0));
#180=VECTOR('',#179,6.2E2);
#181=CARTESIAN_POINT('',(1.5E1,-1.8E2,2.E1));
#182=LINE('',#181,#180);
#183=DIRECTION('',(0.E0,-1.E0,0.E0));
#184=VECTOR('',#183,3.6E2);
#185=CARTESIAN_POINT('',(1.5E1,1.8E2,2.E1));
#186=LINE('',#185,#184);
#187=CARTESIAN_POINT('',(1.5E1,-2.E1,-1.5E1));
#188=DIRECTION('',(-1.E0,0.E0,0.E0));
#189=DIRECTION('',(0.E0,1.E0,0.E0));
#190=AXIS2_PLACEMENT_3D('',#187,#188,#189);
#192=CARTESIAN_POINT('',(1.5E1,-2.E1,-1.5E1));
#193=DIRECTION('',(-1.E0,0.E0,0.E0));
#194=DIRECTION('',(0.E0,-1.E0,0.E0));
#195=AXIS2_PLACEMENT_3D('',#192,#193,#194);
#197=CARTESIAN_POINT('',(1.5E1,2.E1,-1.5E1));
#198=DIRECTION('',(-1.E0,0.E0,0.E0));
#199=DIRECTION('',(0.E0,1.E0,0.E0));
#200=AXIS2_PLACEMENT_3D('',#197,#198,#199);
#202=CARTESIAN_POINT('',(1.5E1,2.E1,-1.5E1));
#203=DIRECTION('',(-1.E0,0.E0,0.E0));
#204=DIRECTION('',(0.E0,-1.E0,0.E0));
#205=AXIS2_PLACEMENT_3D('',#202,#203,#204);
#207=CARTESIAN_POINT('',(1.5E1,-2.E1,-5.5E1));
#208=DIRECTION('',(-1.E0,0.E0,0.E0));
#209=DIRECTION('',(0.E0,1.E0,0.E0));
#210=AXIS2_PLACEMENT_3D('',#207,#208,#209);
#212=CARTESIAN_POINT('',(1.5E1,-2.E1,-5.5E1));
#213=DIRECTION('',(-1.E0,0.E0,0.E0));
#214=DIRECTION('',(0.E0,-1.E0,0.E0));
#215=AXIS2_PLACEMENT_3D('',#212,#213,#214);
#217=CARTESIAN_POINT('',(1.5E1,2.E1,-5.5E1));
#218=DIRECTION('',(-1.E0,0.E0,0.E0));
#219=DIRECTION('',(0.E0,1.E0,0.E0));
#220=AXIS2_PLACEMENT_3D('',#217,#218,#219);
#222=CARTESIAN_POINT('',(1.5E1,2.E1,-5.5E1));
#223=DIRECTION('',(-1.E0,0.E0,0.E0));
#224=DIRECTION('',(0.E0,-1.E0,0.E0));
#225=AXIS2_PLACEMENT_3D('',#222,#223,#224);
#227=CARTESIAN_POINT('',(1.5E1,-2.E1,-9.5E1));
#228=DIRECTION('',(-1.E0,0.E0,0.E0));
#229=DIRECTION('',(0.E0,1.E0,0.E0));
#230=AXIS2_PLACEMENT_3D('',#227,#228,#229);
#232=CARTESIAN_POINT('',(1.5E1,-2.E1,-9.5E1));
#233=DIRECTION('',(-1.E0,0.E0,0.E0));
#234=DIRECTION('',(0.E0,-1.E0,0.E0));
#235=AXIS2_PLACEMENT_3D('',#232,#233,#234);
#237=CARTESIAN_POINT('',(1.5E1,2.E1,-9.5E1));
#238=DIRECTION('',(-1.E0,0.E0,0.E0));
#239=DIRECTION('',(0.E0,1.E0,0.E0));
#240=AXIS2_PLACEMENT_3D('',#237,#238,#239);
#242=CARTESIAN_POINT('',(1.5E1,2.E1,-9.5E1));
#243=DIRECTION('',(-1.E0,0.E0,0.E0));
#244=DIRECTION('',(0.E0,-1.E0,0.E0));
#245=AXIS2_PLACEMENT_3D('',#242,#243,#244);
#247=CARTESIAN_POINT('',(1.5E1,-2.E1,-1.35E2));
#248=DIRECTION('',(-1.E0,0.E0,0.E0));
#249=DIRECTION('',(0.E0,1.E0,0.E0));
#250=AXIS2_PLACEMENT_3D('',#247,#248,#249);
#252=CARTESIAN_POINT('',(1.5E1,-2.E1,-1.35E2));
#253=DIRECTION('',(-1.E0,0.E0,0.E0));
#254=DIRECTION('',(0.E0,-1.E0,0.E0));
#255=AXIS2_PLACEMENT_3D('',#252,#253,#254);
#257=CARTESIAN_POINT('',(1.5E1,2.E1,-1.35E2));
#258=DIRECTION('',(-1.E0,0.E0,0.E0));
#259=DIRECTION('',(0.E0,1.E0,0.E0));
#260=AXIS2_PLACEMENT_3D('',#257,#258,#259);
#262=CARTESIAN_POINT('',(1.5E1,2.E1,-1.35E2));
#263=DIRECTION('',(-1.E0,0.E0,0.E0));
#264=DIRECTION('',(0.E0,-1.E0,0.E0));
#265=AXIS2_PLACEMENT_3D('',#262,#263,#264);
#267=DIRECTION('',(-1.E0,0.E0,0.E0));
#268=VECTOR('',#267,1.5E1);
#269=CARTESIAN_POINT('',(1.5E1,-2.375E1,-1.5E1));
#270=LINE('',#269,#268);
#271=DIRECTION('',(-1.E0,0.E0,0.E0));
#272=VECTOR('',#271,1.5E1);
#273=CARTESIAN_POINT('',(1.5E1,-1.625E1,-1.5E1));
#274=LINE('',#273,#272);
#275=DIRECTION('',(-1.E0,0.E0,0.E0));
#276=VECTOR('',#275,1.5E1);
#277=CARTESIAN_POINT('',(1.5E1,1.625E1,-1.5E1));
#278=LINE('',#277,#276);
#279=DIRECTION('',(-1.E0,0.E0,0.E0));
#280=VECTOR('',#279,1.5E1);
#281=CARTESIAN_POINT('',(1.5E1,2.375E1,-1.5E1));
#282=LINE('',#281,#280);
#283=DIRECTION('',(-1.E0,0.E0,0.E0));
#284=VECTOR('',#283,1.5E1);
#285=CARTESIAN_POINT('',(1.5E1,-2.375E1,-5.5E1));
#286=LINE('',#285,#284);
#287=DIRECTION('',(-1.E0,0.E0,0.E0));
#288=VECTOR('',#287,1.5E1);
#289=CARTESIAN_POINT('',(1.5E1,-1.625E1,-5.5E1));
#290=LINE('',#289,#288);
#291=DIRECTION('',(-1.E0,0.E0,0.E0));
#292=VECTOR('',#291,1.5E1);
#293=CARTESIAN_POINT('',(1.5E1,1.625E1,-5.5E1));
#294=LINE('',#293,#292);
#295=DIRECTION('',(-1.E0,0.E0,0.E0));
#296=VECTOR('',#295,1.5E1);
#297=CARTESIAN_POINT('',(1.5E1,2.375E1,-5.5E1));
#298=LINE('',#297,#296);
#299=DIRECTION('',(-1.E0,0.E0,0.E0));
#300=VECTOR('',#299,1.5E1);
#301=CARTESIAN_POINT('',(1.5E1,-2.375E1,-9.5E1));
#302=LINE('',#301,#300);
#303=DIRECTION('',(-1.E0,0.E0,0.E0));
#304=VECTOR('',#303,1.5E1);
#305=CARTESIAN_POINT('',(1.5E1,-1.625E1,-9.5E1));
#306=LINE('',#305,#304);
#307=DIRECTION('',(-1.E0,0.E0,0.E0));
#308=VECTOR('',#307,1.5E1);
#309=CARTESIAN_POINT('',(1.5E1,1.625E1,-9.5E1));
#310=LINE('',#309,#308);
#311=DIRECTION('',(-1.E0,0.E0,0.E0));
#312=VECTOR('',#311,1.5E1);
#313=CARTESIAN_POINT('',(1.5E1,2.375E1,-9.5E1));
#314=LINE('',#313,#312);
#315=DIRECTION('',(-1.E0,0.E0,0.E0));
#316=VECTOR('',#315,1.5E1);
#317=CARTESIAN_POINT('',(1.5E1,-2.375E1,-1.35E2));
#318=LINE('',#317,#316);
#319=DIRECTION('',(-1.E0,0.E0,0.E0));
#320=VECTOR('',#319,1.5E1);
#321=CARTESIAN_POINT('',(1.5E1,-1.625E1,-1.35E2));
#322=LINE('',#321,#320);
#323=DIRECTION('',(-1.E0,0.E0,0.E0));
#324=VECTOR('',#323,1.5E1);
#325=CARTESIAN_POINT('',(1.5E1,1.625E1,-1.35E2));
#326=LINE('',#325,#324);
#327=DIRECTION('',(-1.E0,0.E0,0.E0));
#328=VECTOR('',#327,1.5E1);
#329=CARTESIAN_POINT('',(1.5E1,2.375E1,-1.35E2));
#330=LINE('',#329,#328);
#331=DIRECTION('',(0.E0,-1.E0,0.E0));
#332=VECTOR('',#331,2.E1);
#333=CARTESIAN_POINT('',(1.15E1,1.8E2,1.25E1));
#334=LINE('',#333,#332);
#335=DIRECTION('',(0.E0,-1.E0,0.E0));
#336=VECTOR('',#335,2.E1);
#337=CARTESIAN_POINT('',(3.5E0,1.8E2,1.25E1));
#338=LINE('',#337,#336);
#339=CARTESIAN_POINT('',(7.5E0,1.6E2,1.25E1));
#340=DIRECTION('',(0.E0,-1.E0,0.E0));
#341=DIRECTION('',(1.E0,0.E0,0.E0));
#342=AXIS2_PLACEMENT_3D('',#339,#340,#341);
#344=CARTESIAN_POINT('',(7.5E0,1.6E2,1.25E1));
#345=DIRECTION('',(0.E0,-1.E0,0.E0));
#346=DIRECTION('',(-1.E0,0.E0,0.E0));
#347=AXIS2_PLACEMENT_3D('',#344,#345,#346);
#349=CARTESIAN_POINT('',(0.E0,-1.8E2,-6.E2));
#350=CARTESIAN_POINT('',(0.E0,1.8E2,-6.E2));
#351=VERTEX_POINT('',#349);
#352=VERTEX_POINT('',#350);
#353=CARTESIAN_POINT('',(1.5E1,1.8E2,-6.E2));
#354=CARTESIAN_POINT('',(1.5E1,1.8E2,2.E1));
#355=VERTEX_POINT('',#353);
#356=VERTEX_POINT('',#354);
#357=CARTESIAN_POINT('',(1.5E1,-1.8E2,2.E1));
#358=VERTEX_POINT('',#357);
#359=CARTESIAN_POINT('',(1.5E1,-1.8E2,-6.E2));
#360=VERTEX_POINT('',#359);
#361=CARTESIAN_POINT('',(7.5E0,-1.615965575239E2,1.25E1));
#362=CARTESIAN_POINT('',(3.5E0,-1.64E2,1.25E1));
#363=VERTEX_POINT('',#361);
#364=VERTEX_POINT('',#362);
#365=CARTESIAN_POINT('',(1.15E1,-1.64E2,1.25E1));
#366=VERTEX_POINT('',#365);
#367=CARTESIAN_POINT('',(3.5E0,-1.8E2,1.25E1));
#368=CARTESIAN_POINT('',(1.15E1,-1.8E2,1.25E1));
#369=VERTEX_POINT('',#367);
#370=VERTEX_POINT('',#368);
#371=CARTESIAN_POINT('',(0.E0,1.8E2,1.5E1));
#372=CARTESIAN_POINT('',(5.E0,1.8E2,2.E1));
#373=VERTEX_POINT('',#371);
#374=VERTEX_POINT('',#372);
#375=CARTESIAN_POINT('',(5.E0,-1.8E2,2.E1));
#376=VERTEX_POINT('',#375);
#377=CARTESIAN_POINT('',(0.E0,-1.8E2,1.5E1));
#378=VERTEX_POINT('',#377);
#379=CARTESIAN_POINT('',(1.15E1,1.6E2,1.25E1));
#380=CARTESIAN_POINT('',(3.5E0,1.6E2,1.25E1));
#381=VERTEX_POINT('',#379);
#382=VERTEX_POINT('',#380);
#383=CARTESIAN_POINT('',(1.15E1,1.8E2,1.25E1));
#384=CARTESIAN_POINT('',(3.5E0,1.8E2,1.25E1));
#385=VERTEX_POINT('',#383);
#386=VERTEX_POINT('',#384);
#387=CARTESIAN_POINT('',(0.E0,-1.625E1,-1.5E1));
#388=CARTESIAN_POINT('',(0.E0,-2.375E1,-1.5E1));
#389=VERTEX_POINT('',#387);
#390=VERTEX_POINT('',#388);
#391=CARTESIAN_POINT('',(1.5E1,-1.625E1,-1.5E1));
#392=CARTESIAN_POINT('',(1.5E1,-2.375E1,-1.5E1));
#393=VERTEX_POINT('',#391);
#394=VERTEX_POINT('',#392);
#395=CARTESIAN_POINT('',(0.E0,2.375E1,-1.5E1));
#396=CARTESIAN_POINT('',(0.E0,1.625E1,-1.5E1));
#397=VERTEX_POINT('',#395);
#398=VERTEX_POINT('',#396);
#399=CARTESIAN_POINT('',(1.5E1,2.375E1,-1.5E1));
#400=CARTESIAN_POINT('',(1.5E1,1.625E1,-1.5E1));
#401=VERTEX_POINT('',#399);
#402=VERTEX_POINT('',#400);
#403=CARTESIAN_POINT('',(0.E0,-1.625E1,-5.5E1));
#404=CARTESIAN_POINT('',(0.E0,-2.375E1,-5.5E1));
#405=VERTEX_POINT('',#403);
#406=VERTEX_POINT('',#404);
#407=CARTESIAN_POINT('',(1.5E1,-1.625E1,-5.5E1));
#408=CARTESIAN_POINT('',(1.5E1,-2.375E1,-5.5E1));
#409=VERTEX_POINT('',#407);
#410=VERTEX_POINT('',#408);
#411=CARTESIAN_POINT('',(0.E0,2.375E1,-5.5E1));
#412=CARTESIAN_POINT('',(0.E0,1.625E1,-5.5E1));
#413=VERTEX_POINT('',#411);
#414=VERTEX_POINT('',#412);
#415=CARTESIAN_POINT('',(1.5E1,2.375E1,-5.5E1));
#416=CARTESIAN_POINT('',(1.5E1,1.625E1,-5.5E1));
#417=VERTEX_POINT('',#415);
#418=VERTEX_POINT('',#416);
#419=CARTESIAN_POINT('',(0.E0,-1.625E1,-9.5E1));
#420=CARTESIAN_POINT('',(0.E0,-2.375E1,-9.5E1));
#421=VERTEX_POINT('',#419);
#422=VERTEX_POINT('',#420);
#423=CARTESIAN_POINT('',(1.5E1,-1.625E1,-9.5E1));
#424=CARTESIAN_POINT('',(1.5E1,-2.375E1,-9.5E1));
#425=VERTEX_POINT('',#423);
#426=VERTEX_POINT('',#424);
#427=CARTESIAN_POINT('',(0.E0,2.375E1,-9.5E1));
#428=CARTESIAN_POINT('',(0.E0,1.625E1,-9.5E1));
#429=VERTEX_POINT('',#427);
#430=VERTEX_POINT('',#428);
#431=CARTESIAN_POINT('',(1.5E1,2.375E1,-9.5E1));
#432=CARTESIAN_POINT('',(1.5E1,1.625E1,-9.5E1));
#433=VERTEX_POINT('',#431);
#434=VERTEX_POINT('',#432);
#435=CARTESIAN_POINT('',(0.E0,-1.625E1,-1.35E2));
#436=CARTESIAN_POINT('',(0.E0,-2.375E1,-1.35E2));
#437=VERTEX_POINT('',#435);
#438=VERTEX_POINT('',#436);
#439=CARTESIAN_POINT('',(1.5E1,-1.625E1,-1.35E2));
#440=CARTESIAN_POINT('',(1.5E1,-2.375E1,-1.35E2));
#441=VERTEX_POINT('',#439);
#442=VERTEX_POINT('',#440);
#443=CARTESIAN_POINT('',(0.E0,2.375E1,-1.35E2));
#444=CARTESIAN_POINT('',(0.E0,1.625E1,-1.35E2));
#445=VERTEX_POINT('',#443);
#446=VERTEX_POINT('',#444);
#447=CARTESIAN_POINT('',(1.5E1,2.375E1,-1.35E2));
#448=CARTESIAN_POINT('',(1.5E1,1.625E1,-1.35E2));
#449=VERTEX_POINT('',#447);
#450=VERTEX_POINT('',#448);
#451=CARTESIAN_POINT('',(0.E0,0.E0,0.E0));
#452=DIRECTION('',(1.E0,0.E0,0.E0));
#453=DIRECTION('',(0.E0,-1.E0,0.E0));
#454=AXIS2_PLACEMENT_3D('',#451,#452,#453);
#455=PLANE('',#454);
#457=ORIENTED_EDGE('',*,*,#456,.F.);
#459=ORIENTED_EDGE('',*,*,#458,.T.);
#461=ORIENTED_EDGE('',*,*,#460,.T.);
#463=ORIENTED_EDGE('',*,*,#462,.T.);
#464=EDGE_LOOP('',(#457,#459,#461,#463));
#465=FACE_OUTER_BOUND('',#464,.F.);
#467=ORIENTED_EDGE('',*,*,#466,.T.);
#469=ORIENTED_EDGE('',*,*,#468,.T.);
#470=EDGE_LOOP('',(#467,#469));
#471=FACE_BOUND('',#470,.F.);
#473=ORIENTED_EDGE('',*,*,#472,.T.);
#475=ORIENTED_EDGE('',*,*,#474,.T.);
#476=EDGE_LOOP('',(#473,#475));
#477=FACE_BOUND('',#476,.F.);
#479=ORIENTED_EDGE('',*,*,#478,.T.);
#481=ORIENTED_EDGE('',*,*,#480,.T.);
#482=EDGE_LOOP('',(#479,#481));
#483=FACE_BOUND('',#482,.F.);
#485=ORIENTED_EDGE('',*,*,#484,.T.);
#487=ORIENTED_EDGE('',*,*,#486,.T.);
#488=EDGE_LOOP('',(#485,#487));
#489=FACE_BOUND('',#488,.F.);
#491=ORIENTED_EDGE('',*,*,#490,.T.);
#493=ORIENTED_EDGE('',*,*,#492,.T.);
#494=EDGE_LOOP('',(#491,#493));
#495=FACE_BOUND('',#494,.F.);
#497=ORIENTED_EDGE('',*,*,#496,.T.);
#499=ORIENTED_EDGE('',*,*,#498,.T.);
#500=EDGE_LOOP('',(#497,#499));
#501=FACE_BOUND('',#500,.F.);
#503=ORIENTED_EDGE('',*,*,#502,.T.);
#505=ORIENTED_EDGE('',*,*,#504,.T.);
#506=EDGE_LOOP('',(#503,#505));
#507=FACE_BOUND('',#506,.F.);
#509=ORIENTED_EDGE('',*,*,#508,.T.);
#511=ORIENTED_EDGE('',*,*,#510,.T.);
#512=EDGE_LOOP('',(#509,#511));
#513=FACE_BOUND('',#512,.F.);
#514=ADVANCED_FACE('',(#465,#471,#477,#483,#489,#495,#501,#507,#513),#455,.F.);
#515=CARTESIAN_POINT('',(2.5E0,0.E0,1.75E1));
#516=DIRECTION('',(-7.071067811865E-1,0.E0,7.071067811865E-1));
#517=DIRECTION('',(7.071067811865E-1,0.E0,7.071067811865E-1));
#518=AXIS2_PLACEMENT_3D('',#515,#516,#517);
#519=PLANE('',#518);
#521=ORIENTED_EDGE('',*,*,#520,.T.);
#523=ORIENTED_EDGE('',*,*,#522,.F.);
#525=ORIENTED_EDGE('',*,*,#524,.T.);
#526=ORIENTED_EDGE('',*,*,#456,.T.);
#527=EDGE_LOOP('',(#521,#523,#525,#526));
#528=FACE_OUTER_BOUND('',#527,.F.);
#529=ADVANCED_FACE('',(#528),#519,.T.);
#530=CARTESIAN_POINT('',(0.E0,1.8E2,-6.E2));
#531=DIRECTION('',(0.E0,1.E0,0.E0));
#532=DIRECTION('',(0.E0,0.E0,1.E0));
#533=AXIS2_PLACEMENT_3D('',#530,#531,#532);
#534=PLANE('',#533);
#535=ORIENTED_EDGE('',*,*,#520,.F.);
#536=ORIENTED_EDGE('',*,*,#462,.F.);
#538=ORIENTED_EDGE('',*,*,#537,.T.);
#540=ORIENTED_EDGE('',*,*,#539,.T.);
#542=ORIENTED_EDGE('',*,*,#541,.F.);
#543=EDGE_LOOP('',(#535,#536,#538,#540,#542));
#544=FACE_OUTER_BOUND('',#543,.F.);
#546=ORIENTED_EDGE('',*,*,#545,.F.);
#548=ORIENTED_EDGE('',*,*,#547,.F.);
#549=EDGE_LOOP('',(#546,#548));
#550=FACE_BOUND('',#549,.F.);
#551=ADVANCED_FACE('',(#544,#550),#534,.T.);
#552=CARTESIAN_POINT('',(0.E0,-1.8E2,-6.E2));
#553=DIRECTION('',(0.E0,0.E0,-1.E0));
#554=DIRECTION('',(0.E0,1.E0,0.E0));
#555=AXIS2_PLACEMENT_3D('',#552,#553,#554);
#556=PLANE('',#555);
#557=ORIENTED_EDGE('',*,*,#460,.F.);
#559=ORIENTED_EDGE('',*,*,#558,.T.);
#561=ORIENTED_EDGE('',*,*,#560,.T.);
#562=ORIENTED_EDGE('',*,*,#537,.F.);
#563=EDGE_LOOP('',(#557,#559,#561,#562));
#564=FACE_OUTER_BOUND('',#563,.F.);
#565=ADVANCED_FACE('',(#564),#556,.T.);
#566=CARTESIAN_POINT('',(0.E0,-1.8E2,2.E1));
#567=DIRECTION('',(0.E0,-1.E0,0.E0));
#568=DIRECTION('',(0.E0,0.E0,-1.E0));
#569=AXIS2_PLACEMENT_3D('',#566,#567,#568);
#570=PLANE('',#569);
#571=ORIENTED_EDGE('',*,*,#524,.F.);
#573=ORIENTED_EDGE('',*,*,#572,.T.);
#575=ORIENTED_EDGE('',*,*,#574,.T.);
#576=ORIENTED_EDGE('',*,*,#558,.F.);
#577=ORIENTED_EDGE('',*,*,#458,.F.);
#578=EDGE_LOOP('',(#571,#573,#575,#576,#577));
#579=FACE_OUTER_BOUND('',#578,.F.);
#581=ORIENTED_EDGE('',*,*,#580,.T.);
#583=ORIENTED_EDGE('',*,*,#582,.T.);
#584=EDGE_LOOP('',(#581,#583));
#585=FACE_BOUND('',#584,.F.);
#586=ADVANCED_FACE('',(#579,#585),#570,.T.);
#587=CARTESIAN_POINT('',(7.5E0,-1.606763854001E2,1.25E1));
#588=DIRECTION('',(0.E0,-1.E0,0.E0));
#589=DIRECTION('',(-1.E0,0.E0,0.E0));
#590=AXIS2_PLACEMENT_3D('',#587,#588,#589);
#591=CYLINDRICAL_SURFACE('',#590,4.E0);
#592=ORIENTED_EDGE('',*,*,#580,.F.);
#594=ORIENTED_EDGE('',*,*,#593,.F.);
#596=ORIENTED_EDGE('',*,*,#595,.T.);
#598=ORIENTED_EDGE('',*,*,#597,.T.);
#599=EDGE_LOOP('',(#592,#594,#596,#598));
#600=FACE_OUTER_BOUND('',#599,.F.);
#601=ADVANCED_FACE('',(#600),#591,.F.);
#602=CARTESIAN_POINT('',(7.5E0,-1.606763854001E2,1.25E1));
#603=DIRECTION('',(0.E0,-1.E0,0.E0));
#604=DIRECTION('',(-1.E0,0.E0,0.E0));
#605=AXIS2_PLACEMENT_3D('',#602,#603,#604);
#606=CYLINDRICAL_SURFACE('',#605,4.E0);
#607=ORIENTED_EDGE('',*,*,#582,.F.);
#608=ORIENTED_EDGE('',*,*,#597,.F.);
#610=ORIENTED_EDGE('',*,*,#609,.F.);
#611=ORIENTED_EDGE('',*,*,#593,.T.);
#612=EDGE_LOOP('',(#607,#608,#610,#611));
#613=FACE_OUTER_BOUND('',#612,.F.);
#614=ADVANCED_FACE('',(#613),#606,.F.);
#615=CARTESIAN_POINT('',(7.5E0,-1.627982787619E2,1.25E1));
#616=DIRECTION('',(0.E0,-1.E0,0.E0));
#617=DIRECTION('',(-1.E0,0.E0,0.E0));
#618=AXIS2_PLACEMENT_3D('',#615,#616,#617);
#619=CONICAL_SURFACE('',#618,2.E0,5.9E1);
#621=ORIENTED_EDGE('',*,*,#620,.T.);
#622=ORIENTED_EDGE('',*,*,#609,.T.);
#624=ORIENTED_EDGE('',*,*,#623,.F.);
#625=EDGE_LOOP('',(#621,#622,#624));
#626=FACE_OUTER_BOUND('',#625,.F.);
#627=ADVANCED_FACE('',(#626),#619,.F.);
#628=CARTESIAN_POINT('',(7.5E0,-1.627982787619E2,1.25E1));
#629=DIRECTION('',(0.E0,-1.E0,0.E0));
#630=DIRECTION('',(-1.E0,0.E0,0.E0));
#631=AXIS2_PLACEMENT_3D('',#628,#629,#630);
#632=CONICAL_SURFACE('',#631,2.E0,5.9E1);
#633=ORIENTED_EDGE('',*,*,#620,.F.);
#634=ORIENTED_EDGE('',*,*,#623,.T.);
#635=ORIENTED_EDGE('',*,*,#595,.F.);
#636=EDGE_LOOP('',(#633,#634,#635));
#637=FACE_OUTER_BOUND('',#636,.F.);
#638=ADVANCED_FACE('',(#637),#632,.F.);
#639=CARTESIAN_POINT('',(0.E0,1.8E2,2.E1));
#640=DIRECTION('',(0.E0,0.E0,1.E0));
#641=DIRECTION('',(0.E0,-1.E0,0.E0));
#642=AXIS2_PLACEMENT_3D('',#639,#640,#641);
#643=PLANE('',#642);
#644=ORIENTED_EDGE('',*,*,#522,.T.);
#645=ORIENTED_EDGE('',*,*,#541,.T.);
#647=ORIENTED_EDGE('',*,*,#646,.T.);
#648=ORIENTED_EDGE('',*,*,#572,.F.);
#649=EDGE_LOOP('',(#644,#645,#647,#648));
#650=FACE_OUTER_BOUND('',#649,.F.);
#651=ADVANCED_FACE('',(#650),#643,.T.);
#652=CARTESIAN_POINT('',(1.5E1,0.E0,0.E0));
#653=DIRECTION('',(1.E0,0.E0,0.E0));
#654=DIRECTION('',(0.E0,-1.E0,0.E0));
#655=AXIS2_PLACEMENT_3D('',#652,#653,#654);
#656=PLANE('',#655);
#657=ORIENTED_EDGE('',*,*,#539,.F.);
#658=ORIENTED_EDGE('',*,*,#560,.F.);
#659=ORIENTED_EDGE('',*,*,#574,.F.);
#660=ORIENTED_EDGE('',*,*,#646,.F.);
#661=EDGE_LOOP('',(#657,#658,#659,#660));
#662=FACE_OUTER_BOUND('',#661,.F.);
#664=ORIENTED_EDGE('',*,*,#663,.F.);
#666=ORIENTED_EDGE('',*,*,#665,.F.);
#667=EDGE_LOOP('',(#664,#666));
#668=FACE_BOUND('',#667,.F.);
#670=ORIENTED_EDGE('',*,*,#669,.F.);
#672=ORIENTED_EDGE('',*,*,#671,.F.);
#673=EDGE_LOOP('',(#670,#672));
#674=FACE_BOUND('',#673,.F.);
#676=ORIENTED_EDGE('',*,*,#675,.F.);
#678=ORIENTED_EDGE('',*,*,#677,.F.);
#679=EDGE_LOOP('',(#676,#678));
#680=FACE_BOUND('',#679,.F.);
#682=ORIENTED_EDGE('',*,*,#681,.F.);
#684=ORIENTED_EDGE('',*,*,#683,.F.);
#685=EDGE_LOOP('',(#682,#684));
#686=FACE_BOUND('',#685,.F.);
#688=ORIENTED_EDGE('',*,*,#687,.F.);
#690=ORIENTED_EDGE('',*,*,#689,.F.);
#691=EDGE_LOOP('',(#688,#690));
#692=FACE_BOUND('',#691,.F.);
#694=ORIENTED_EDGE('',*,*,#693,.F.);
#696=ORIENTED_EDGE('',*,*,#695,.F.);
#697=EDGE_LOOP('',(#694,#696));
#698=FACE_BOUND('',#697,.F.);
#700=ORIENTED_EDGE('',*,*,#699,.F.);
#702=ORIENTED_EDGE('',*,*,#701,.F.);
#703=EDGE_LOOP('',(#700,#702));
#704=FACE_BOUND('',#703,.F.);
#706=ORIENTED_EDGE('',*,*,#705,.F.);
#708=ORIENTED_EDGE('',*,*,#707,.F.);
#709=EDGE_LOOP('',(#706,#708));
#710=FACE_BOUND('',#709,.F.);
#711=ADVANCED_FACE('',(#662,#668,#674,#680,#686,#692,#698,#704,#710),#656,.T.);
#712=CARTESIAN_POINT('',(1.7325E1,-2.E1,-1.5E1));
#713=DIRECTION('',(-1.E0,0.E0,0.E0));
#714=DIRECTION('',(0.E0,1.E0,0.E0));
#715=AXIS2_PLACEMENT_3D('',#712,#713,#714);
#716=CYLINDRICAL_SURFACE('',#715,3.75E0);
#717=ORIENTED_EDGE('',*,*,#466,.F.);
#719=ORIENTED_EDGE('',*,*,#718,.F.);
#720=ORIENTED_EDGE('',*,*,#663,.T.);
#722=ORIENTED_EDGE('',*,*,#721,.T.);
#723=EDGE_LOOP('',(#717,#719,#720,#722));
#724=FACE_OUTER_BOUND('',#723,.F.);
#725=ADVANCED_FACE('',(#724),#716,.F.);
#726=CARTESIAN_POINT('',(1.7325E1,-2.E1,-1.5E1));
#727=DIRECTION('',(-1.E0,0.E0,0.E0));
#728=DIRECTION('',(0.E0,1.E0,0.E0));
#729=AXIS2_PLACEMENT_3D('',#726,#727,#728);
#730=CYLINDRICAL_SURFACE('',#729,3.75E0);
#731=ORIENTED_EDGE('',*,*,#468,.F.);
#732=ORIENTED_EDGE('',*,*,#721,.F.);
#733=ORIENTED_EDGE('',*,*,#665,.T.);
#734=ORIENTED_EDGE('',*,*,#718,.T.);
#735=EDGE_LOOP('',(#731,#732,#733,#734));
#736=FACE_OUTER_BOUND('',#735,.F.);
#737=ADVANCED_FACE('',(#736),#730,.F.);
#738=CARTESIAN_POINT('',(1.7325E1,2.E1,-1.5E1));
#739=DIRECTION('',(-1.E0,0.E0,0.E0));
#740=DIRECTION('',(0.E0,1.E0,0.E0));
#741=AXIS2_PLACEMENT_3D('',#738,#739,#740);
#742=CYLINDRICAL_SURFACE('',#741,3.75E0);
#743=ORIENTED_EDGE('',*,*,#472,.F.);
#745=ORIENTED_EDGE('',*,*,#744,.F.);
#746=ORIENTED_EDGE('',*,*,#669,.T.);
#748=ORIENTED_EDGE('',*,*,#747,.T.);
#749=EDGE_LOOP('',(#743,#745,#746,#748));
#750=FACE_OUTER_BOUND('',#749,.F.);
#751=ADVANCED_FACE('',(#750),#742,.F.);
#752=CARTESIAN_POINT('',(1.7325E1,2.E1,-1.5E1));
#753=DIRECTION('',(-1.E0,0.E0,0.E0));
#754=DIRECTION('',(0.E0,1.E0,0.E0));
#755=AXIS2_PLACEMENT_3D('',#752,#753,#754);
#756=CYLINDRICAL_SURFACE('',#755,3.75E0);
#757=ORIENTED_EDGE('',*,*,#474,.F.);
#758=ORIENTED_EDGE('',*,*,#747,.F.);
#759=ORIENTED_EDGE('',*,*,#671,.T.);
#760=ORIENTED_EDGE('',*,*,#744,.T.);
#761=EDGE_LOOP('',(#757,#758,#759,#760));
#762=FACE_OUTER_BOUND('',#761,.F.);
#763=ADVANCED_FACE('',(#762),#756,.F.);
#764=CARTESIAN_POINT('',(1.7325E1,-2.E1,-5.5E1));
#765=DIRECTION('',(-1.E0,0.E0,0.E0));
#766=DIRECTION('',(0.E0,1.E0,0.E0));
#767=AXIS2_PLACEMENT_3D('',#764,#765,#766);
#768=CYLINDRICAL_SURFACE('',#767,3.75E0);
#769=ORIENTED_EDGE('',*,*,#478,.F.);
#771=ORIENTED_EDGE('',*,*,#770,.F.);
#772=ORIENTED_EDGE('',*,*,#675,.T.);
#774=ORIENTED_EDGE('',*,*,#773,.T.);
#775=EDGE_LOOP('',(#769,#771,#772,#774));
#776=FACE_OUTER_BOUND('',#775,.F.);
#777=ADVANCED_FACE('',(#776),#768,.F.);
#778=CARTESIAN_POINT('',(1.7325E1,-2.E1,-5.5E1));
#779=DIRECTION('',(-1.E0,0.E0,0.E0));
#780=DIRECTION('',(0.E0,1.E0,0.E0));
#781=AXIS2_PLACEMENT_3D('',#778,#779,#780);
#782=CYLINDRICAL_SURFACE('',#781,3.75E0);
#783=ORIENTED_EDGE('',*,*,#480,.F.);
#784=ORIENTED_EDGE('',*,*,#773,.F.);
#785=ORIENTED_EDGE('',*,*,#677,.T.);
#786=ORIENTED_EDGE('',*,*,#770,.T.);
#787=EDGE_LOOP('',(#783,#784,#785,#786));
#788=FACE_OUTER_BOUND('',#787,.F.);
#789=ADVANCED_FACE('',(#788),#782,.F.);
#790=CARTESIAN_POINT('',(1.7325E1,2.E1,-5.5E1));
#791=DIRECTION('',(-1.E0,0.E0,0.E0));
#792=DIRECTION('',(0.E0,1.E0,0.E0));
#793=AXIS2_PLACEMENT_3D('',#790,#791,#792);
#794=CYLINDRICAL_SURFACE('',#793,3.75E0);
#795=ORIENTED_EDGE('',*,*,#484,.F.);
#797=ORIENTED_EDGE('',*,*,#796,.F.);
#798=ORIENTED_EDGE('',*,*,#681,.T.);
#800=ORIENTED_EDGE('',*,*,#799,.T.);
#801=EDGE_LOOP('',(#795,#797,#798,#800));
#802=FACE_OUTER_BOUND('',#801,.F.);
#803=ADVANCED_FACE('',(#802),#794,.F.);
#804=CARTESIAN_POINT('',(1.7325E1,2.E1,-5.5E1));
#805=DIRECTION('',(-1.E0,0.E0,0.E0));
#806=DIRECTION('',(0.E0,1.E0,0.E0));
#807=AXIS2_PLACEMENT_3D('',#804,#805,#806);
#808=CYLINDRICAL_SURFACE('',#807,3.75E0);
#809=ORIENTED_EDGE('',*,*,#486,.F.);
#810=ORIENTED_EDGE('',*,*,#799,.F.);
#811=ORIENTED_EDGE('',*,*,#683,.T.);
#812=ORIENTED_EDGE('',*,*,#796,.T.);
#813=EDGE_LOOP('',(#809,#810,#811,#812));
#814=FACE_OUTER_BOUND('',#813,.F.);
#815=ADVANCED_FACE('',(#814),#808,.F.);
#816=CARTESIAN_POINT('',(1.7325E1,-2.E1,-9.5E1));
#817=DIRECTION('',(-1.E0,0.E0,0.E0));
#818=DIRECTION('',(0.E0,1.E0,0.E0));
#819=AXIS2_PLACEMENT_3D('',#816,#817,#818);
#820=CYLINDRICAL_SURFACE('',#819,3.75E0);
#821=ORIENTED_EDGE('',*,*,#490,.F.);
#823=ORIENTED_EDGE('',*,*,#822,.F.);
#824=ORIENTED_EDGE('',*,*,#687,.T.);
#826=ORIENTED_EDGE('',*,*,#825,.T.);
#827=EDGE_LOOP('',(#821,#823,#824,#826));
#828=FACE_OUTER_BOUND('',#827,.F.);
#829=ADVANCED_FACE('',(#828),#820,.F.);
#830=CARTESIAN_POINT('',(1.7325E1,-2.E1,-9.5E1));
#831=DIRECTION('',(-1.E0,0.E0,0.E0));
#832=DIRECTION('',(0.E0,1.E0,0.E0));
#833=AXIS2_PLACEMENT_3D('',#830,#831,#832);
#834=CYLINDRICAL_SURFACE('',#833,3.75E0);
#835=ORIENTED_EDGE('',*,*,#492,.F.);
#836=ORIENTED_EDGE('',*,*,#825,.F.);
#837=ORIENTED_EDGE('',*,*,#689,.T.);
#838=ORIENTED_EDGE('',*,*,#822,.T.);
#839=EDGE_LOOP('',(#835,#836,#837,#838));
#840=FACE_OUTER_BOUND('',#839,.F.);
#841=ADVANCED_FACE('',(#840),#834,.F.);
#842=CARTESIAN_POINT('',(1.7325E1,2.E1,-9.5E1));
#843=DIRECTION('',(-1.E0,0.E0,0.E0));
#844=DIRECTION('',(0.E0,1.E0,0.E0));
#845=AXIS2_PLACEMENT_3D('',#842,#843,#844);
#846=CYLINDRICAL_SURFACE('',#845,3.75E0);
#847=ORIENTED_EDGE('',*,*,#496,.F.);
#849=ORIENTED_EDGE('',*,*,#848,.F.);
#850=ORIENTED_EDGE('',*,*,#693,.T.);
#852=ORIENTED_EDGE('',*,*,#851,.T.);
#853=EDGE_LOOP('',(#847,#849,#850,#852));
#854=FACE_OUTER_BOUND('',#853,.F.);
#855=ADVANCED_FACE('',(#854),#846,.F.);
#856=CARTESIAN_POINT('',(1.7325E1,2.E1,-9.5E1));
#857=DIRECTION('',(-1.E0,0.E0,0.E0));
#858=DIRECTION('',(0.E0,1.E0,0.E0));
#859=AXIS2_PLACEMENT_3D('',#856,#857,#858);
#860=CYLINDRICAL_SURFACE('',#859,3.75E0);
#861=ORIENTED_EDGE('',*,*,#498,.F.);
#862=ORIENTED_EDGE('',*,*,#851,.F.);
#863=ORIENTED_EDGE('',*,*,#695,.T.);
#864=ORIENTED_EDGE('',*,*,#848,.T.);
#865=EDGE_LOOP('',(#861,#862,#863,#864));
#866=FACE_OUTER_BOUND('',#865,.F.);
#867=ADVANCED_FACE('',(#866),#860,.F.);
#868=CARTESIAN_POINT('',(1.7325E1,-2.E1,-1.35E2));
#869=DIRECTION('',(-1.E0,0.E0,0.E0));
#870=DIRECTION('',(0.E0,1.E0,0.E0));
#871=AXIS2_PLACEMENT_3D('',#868,#869,#870);
#872=CYLINDRICAL_SURFACE('',#871,3.75E0);
#873=ORIENTED_EDGE('',*,*,#502,.F.);
#875=ORIENTED_EDGE('',*,*,#874,.F.);
#876=ORIENTED_EDGE('',*,*,#699,.T.);
#878=ORIENTED_EDGE('',*,*,#877,.T.);
#879=EDGE_LOOP('',(#873,#875,#876,#878));
#880=FACE_OUTER_BOUND('',#879,.F.);
#881=ADVANCED_FACE('',(#880),#872,.F.);
#882=CARTESIAN_POINT('',(1.7325E1,-2.E1,-1.35E2));
#883=DIRECTION('',(-1.E0,0.E0,0.E0));
#884=DIRECTION('',(0.E0,1.E0,0.E0));
#885=AXIS2_PLACEMENT_3D('',#882,#883,#884);
#886=CYLINDRICAL_SURFACE('',#885,3.75E0);
#887=ORIENTED_EDGE('',*,*,#504,.F.);
#888=ORIENTED_EDGE('',*,*,#877,.F.);
#889=ORIENTED_EDGE('',*,*,#701,.T.);
#890=ORIENTED_EDGE('',*,*,#874,.T.);
#891=EDGE_LOOP('',(#887,#888,#889,#890));
#892=FACE_OUTER_BOUND('',#891,.F.);
#893=ADVANCED_FACE('',(#892),#886,.F.);
#894=CARTESIAN_POINT('',(1.7325E1,2.E1,-1.35E2));
#895=DIRECTION('',(-1.E0,0.E0,0.E0));
#896=DIRECTION('',(0.E0,1.E0,0.E0));
#897=AXIS2_PLACEMENT_3D('',#894,#895,#896);
#898=CYLINDRICAL_SURFACE('',#897,3.75E0);
#899=ORIENTED_EDGE('',*,*,#508,.F.);
#901=ORIENTED_EDGE('',*,*,#900,.F.);
#902=ORIENTED_EDGE('',*,*,#705,.T.);
#904=ORIENTED_EDGE('',*,*,#903,.T.);
#905=EDGE_LOOP('',(#899,#901,#902,#904));
#906=FACE_OUTER_BOUND('',#905,.F.);
#907=ADVANCED_FACE('',(#906),#898,.F.);
#908=CARTESIAN_POINT('',(1.7325E1,2.E1,-1.35E2));
#909=DIRECTION('',(-1.E0,0.E0,0.E0));
#910=DIRECTION('',(0.E0,1.E0,0.E0));
#911=AXIS2_PLACEMENT_3D('',#908,#909,#910);
#912=CYLINDRICAL_SURFACE('',#911,3.75E0);
#913=ORIENTED_EDGE('',*,*,#510,.F.);
#914=ORIENTED_EDGE('',*,*,#903,.F.);
#915=ORIENTED_EDGE('',*,*,#707,.T.);
#916=ORIENTED_EDGE('',*,*,#900,.T.);
#917=EDGE_LOOP('',(#913,#914,#915,#916));
#918=FACE_OUTER_BOUND('',#917,.F.);
#919=ADVANCED_FACE('',(#918),#912,.F.);
#920=CARTESIAN_POINT('',(7.5E0,1.8E2,1.25E1));
#921=DIRECTION('',(0.E0,-1.E0,0.E0));
#922=DIRECTION('',(1.E0,0.E0,0.E0));
#923=AXIS2_PLACEMENT_3D('',#920,#921,#922);
#924=CYLINDRICAL_SURFACE('',#923,4.E0);
#925=ORIENTED_EDGE('',*,*,#545,.T.);
#927=ORIENTED_EDGE('',*,*,#926,.T.);
#929=ORIENTED_EDGE('',*,*,#928,.F.);
#931=ORIENTED_EDGE('',*,*,#930,.F.);
#932=EDGE_LOOP('',(#925,#927,#929,#931));
#933=FACE_OUTER_BOUND('',#932,.F.);
#934=ADVANCED_FACE('',(#933),#924,.F.);
#935=CARTESIAN_POINT('',(7.5E0,1.8E2,1.25E1));
#936=DIRECTION('',(0.E0,-1.E0,0.E0));
#937=DIRECTION('',(1.E0,0.E0,0.E0));
#938=AXIS2_PLACEMENT_3D('',#935,#936,#937);
#939=CYLINDRICAL_SURFACE('',#938,4.E0);
#940=ORIENTED_EDGE('',*,*,#547,.T.);
#941=ORIENTED_EDGE('',*,*,#930,.T.);
#943=ORIENTED_EDGE('',*,*,#942,.F.);
#944=ORIENTED_EDGE('',*,*,#926,.F.);
#945=EDGE_LOOP('',(#940,#941,#943,#944));
#946=FACE_OUTER_BOUND('',#945,.F.);
#947=ADVANCED_FACE('',(#946),#939,.F.);
#948=CARTESIAN_POINT('',(7.5E0,1.6E2,1.25E1));
#949=DIRECTION('',(0.E0,-1.E0,0.E0));
#950=DIRECTION('',(1.E0,0.E0,0.E0));
#951=AXIS2_PLACEMENT_3D('',#948,#949,#950);
#952=PLANE('',#951);
#953=ORIENTED_EDGE('',*,*,#928,.T.);
#954=ORIENTED_EDGE('',*,*,#942,.T.);
#955=EDGE_LOOP('',(#953,#954));
#956=FACE_OUTER_BOUND('',#955,.F.);
#957=ADVANCED_FACE('',(#956),#952,.F.);
#958=CLOSED_SHELL('',(#514,#529,#551,#565,#586,#601,#614,#627,#638,#651,#711,
#725,#737,#751,#763,#777,#789,#803,#815,#829,#841,#855,#867,#881,#893,#907,#919,
#934,#947,#957));
#959=CARTESIAN_POINT('',(0.E0,-2.E1,-1.5E1));
#960=DIRECTION('',(1.E0,0.E0,0.E0));
#961=DIRECTION('',(0.E0,-1.E0,0.E0));
#962=AXIS2_PLACEMENT_3D('',#959,#960,#961);
#964=CARTESIAN_POINT('',(1.5E1,-2.E1,-1.5E1));
#965=DIRECTION('',(-1.E0,0.E0,0.E0));
#966=DIRECTION('',(0.E0,1.E0,0.E0));
#967=AXIS2_PLACEMENT_3D('',#964,#965,#966);
#969=CARTESIAN_POINT('',(0.E0,-2.E1,-1.5E1));
#970=DIRECTION('',(1.E0,0.E0,0.E0));
#971=DIRECTION('',(0.E0,1.E0,0.E0));
#972=AXIS2_PLACEMENT_3D('',#969,#970,#971);
#974=DIRECTION('',(1.E0,0.E0,0.E0));
#975=VECTOR('',#974,1.5E1);
#976=CARTESIAN_POINT('',(0.E0,-2.4E1,-1.5E1));
#977=LINE('',#976,#975);
#978=CARTESIAN_POINT('',(1.5E1,-2.E1,-1.5E1));
#979=DIRECTION('',(-1.E0,0.E0,0.E0));
#980=DIRECTION('',(0.E0,-1.E0,0.E0));
#981=AXIS2_PLACEMENT_3D('',#978,#979,#980);
#983=DIRECTION('',(1.E0,0.E0,0.E0));
#984=VECTOR('',#983,1.5E1);
#985=CARTESIAN_POINT('',(0.E0,-1.6E1,-1.5E1));
#986=LINE('',#985,#984);
#987=CARTESIAN_POINT('',(0.E0,-1.6E1,-1.5E1));
#988=CARTESIAN_POINT('',(0.E0,-2.4E1,-1.5E1));
#989=VERTEX_POINT('',#987);
#990=VERTEX_POINT('',#988);
#991=CARTESIAN_POINT('',(1.5E1,-1.6E1,-1.5E1));
#992=CARTESIAN_POINT('',(1.5E1,-2.4E1,-1.5E1));
#993=VERTEX_POINT('',#991);
#994=VERTEX_POINT('',#992);
#995=CARTESIAN_POINT('',(1.7325E1,-2.E1,-1.5E1));
#996=DIRECTION('',(-1.E0,0.E0,0.E0));
#997=DIRECTION('',(0.E0,1.E0,0.E0));
#998=AXIS2_PLACEMENT_3D('',#995,#996,#997);
#999=CYLINDRICAL_SURFACE('',#998,4.E0);
#1001=ORIENTED_EDGE('',*,*,#1000,.T.);
#1003=ORIENTED_EDGE('',*,*,#1002,.T.);
#1005=ORIENTED_EDGE('',*,*,#1004,.T.);
#1007=ORIENTED_EDGE('',*,*,#1006,.F.);
#1008=EDGE_LOOP('',(#1001,#1003,#1005,#1007));
#1009=FACE_OUTER_BOUND('',#1008,.F.);
#1010=ADVANCED_FACE('',(#1009),#999,.F.);
#1011=CARTESIAN_POINT('',(1.7325E1,-2.E1,-1.5E1));
#1012=DIRECTION('',(-1.E0,0.E0,0.E0));
#1013=DIRECTION('',(0.E0,1.E0,0.E0));
#1014=AXIS2_PLACEMENT_3D('',#1011,#1012,#1013);
#1015=CYLINDRICAL_SURFACE('',#1014,4.E0);
#1017=ORIENTED_EDGE('',*,*,#1016,.T.);
#1018=ORIENTED_EDGE('',*,*,#1006,.T.);
#1020=ORIENTED_EDGE('',*,*,#1019,.T.);
#1021=ORIENTED_EDGE('',*,*,#1002,.F.);
#1022=EDGE_LOOP('',(#1017,#1018,#1020,#1021));
#1023=FACE_OUTER_BOUND('',#1022,.F.);
#1024=ADVANCED_FACE('',(#1023),#1015,.F.);
#1025=OPEN_SHELL('',(#1010,#1024));
#1026=CARTESIAN_POINT('',(0.E0,2.E1,-1.5E1));
#1027=DIRECTION('',(1.E0,0.E0,0.E0));
#1028=DIRECTION('',(0.E0,-1.E0,0.E0));
#1029=AXIS2_PLACEMENT_3D('',#1026,#1027,#1028);
#1031=CARTESIAN_POINT('',(1.5E1,2.E1,-1.5E1));
#1032=DIRECTION('',(-1.E0,0.E0,0.E0));
#1033=DIRECTION('',(0.E0,1.E0,0.E0));
#1034=AXIS2_PLACEMENT_3D('',#1031,#1032,#1033);
#1036=CARTESIAN_POINT('',(0.E0,2.E1,-1.5E1));
#1037=DIRECTION('',(1.E0,0.E0,0.E0));
#1038=DIRECTION('',(0.E0,1.E0,0.E0));
#1039=AXIS2_PLACEMENT_3D('',#1036,#1037,#1038);
#1041=DIRECTION('',(1.E0,0.E0,0.E0));
#1042=VECTOR('',#1041,1.5E1);
#1043=CARTESIAN_POINT('',(0.E0,1.6E1,-1.5E1));
#1044=LINE('',#1043,#1042);
#1045=CARTESIAN_POINT('',(1.5E1,2.E1,-1.5E1));
#1046=DIRECTION('',(-1.E0,0.E0,0.E0));
#1047=DIRECTION('',(0.E0,-1.E0,0.E0));
#1048=AXIS2_PLACEMENT_3D('',#1045,#1046,#1047);
#1050=DIRECTION('',(1.E0,0.E0,0.E0));
#1051=VECTOR('',#1050,1.5E1);
#1052=CARTESIAN_POINT('',(0.E0,2.4E1,-1.5E1));
#1053=LINE('',#1052,#1051);
#1054=CARTESIAN_POINT('',(0.E0,2.4E1,-1.5E1));
#1055=CARTESIAN_POINT('',(0.E0,1.6E1,-1.5E1));
#1056=VERTEX_POINT('',#1054);
#1057=VERTEX_POINT('',#1055);
#1058=CARTESIAN_POINT('',(1.5E1,2.4E1,-1.5E1));
#1059=CARTESIAN_POINT('',(1.5E1,1.6E1,-1.5E1));
#1060=VERTEX_POINT('',#1058);
#1061=VERTEX_POINT('',#1059);
#1062=CARTESIAN_POINT('',(1.7325E1,2.E1,-1.5E1));
#1063=DIRECTION('',(-1.E0,0.E0,0.E0));
#1064=DIRECTION('',(0.E0,1.E0,0.E0));
#1065=AXIS2_PLACEMENT_3D('',#1062,#1063,#1064);
#1066=CYLINDRICAL_SURFACE('',#1065,4.E0);
#1068=ORIENTED_EDGE('',*,*,#1067,.T.);
#1070=ORIENTED_EDGE('',*,*,#1069,.T.);
#1072=ORIENTED_EDGE('',*,*,#1071,.T.);
#1074=ORIENTED_EDGE('',*,*,#1073,.F.);
#1075=EDGE_LOOP('',(#1068,#1070,#1072,#1074));
#1076=FACE_OUTER_BOUND('',#1075,.F.);
#1077=ADVANCED_FACE('',(#1076),#1066,.F.);
#1078=CARTESIAN_POINT('',(1.7325E1,2.E1,-1.5E1));
#1079=DIRECTION('',(-1.E0,0.E0,0.E0));
#1080=DIRECTION('',(0.E0,1.E0,0.E0));
#1081=AXIS2_PLACEMENT_3D('',#1078,#1079,#1080);
#1082=CYLINDRICAL_SURFACE('',#1081,4.E0);
#1084=ORIENTED_EDGE('',*,*,#1083,.T.);
#1085=ORIENTED_EDGE('',*,*,#1073,.T.);
#1087=ORIENTED_EDGE('',*,*,#1086,.T.);
#1088=ORIENTED_EDGE('',*,*,#1069,.F.);
#1089=EDGE_LOOP('',(#1084,#1085,#1087,#1088));
#1090=FACE_OUTER_BOUND('',#1089,.F.);
#1091=ADVANCED_FACE('',(#1090),#1082,.F.);
#1092=OPEN_SHELL('',(#1077,#1091));
#1093=CARTESIAN_POINT('',(0.E0,-2.E1,-5.5E1));
#1094=DIRECTION('',(1.E0,0.E0,0.E0));
#1095=DIRECTION('',(0.E0,-1.E0,0.E0));
#1096=AXIS2_PLACEMENT_3D('',#1093,#1094,#1095);
#1098=CARTESIAN_POINT('',(1.5E1,-2.E1,-5.5E1));
#1099=DIRECTION('',(-1.E0,0.E0,0.E0));
#1100=DIRECTION('',(0.E0,1.E0,0.E0));
#1101=AXIS2_PLACEMENT_3D('',#1098,#1099,#1100);
#1103=CARTESIAN_POINT('',(0.E0,-2.E1,-5.5E1));
#1104=DIRECTION('',(1.E0,0.E0,0.E0));
#1105=DIRECTION('',(0.E0,1.E0,0.E0));
#1106=AXIS2_PLACEMENT_3D('',#1103,#1104,#1105);
#1108=DIRECTION('',(1.E0,0.E0,0.E0));
#1109=VECTOR('',#1108,1.5E1);
#1110=CARTESIAN_POINT('',(0.E0,-2.4E1,-5.5E1));
#1111=LINE('',#1110,#1109);
#1112=CARTESIAN_POINT('',(1.5E1,-2.E1,-5.5E1));
#1113=DIRECTION('',(-1.E0,0.E0,0.E0));
#1114=DIRECTION('',(0.E0,-1.E0,0.E0));
#1115=AXIS2_PLACEMENT_3D('',#1112,#1113,#1114);
#1117=DIRECTION('',(1.E0,0.E0,0.E0));
#1118=VECTOR('',#1117,1.5E1);
#1119=CARTESIAN_POINT('',(0.E0,-1.6E1,-5.5E1));
#1120=LINE('',#1119,#1118);
#1121=CARTESIAN_POINT('',(0.E0,-1.6E1,-5.5E1));
#1122=CARTESIAN_POINT('',(0.E0,-2.4E1,-5.5E1));
#1123=VERTEX_POINT('',#1121);
#1124=VERTEX_POINT('',#1122);
#1125=CARTESIAN_POINT('',(1.5E1,-1.6E1,-5.5E1));
#1126=CARTESIAN_POINT('',(1.5E1,-2.4E1,-5.5E1));
#1127=VERTEX_POINT('',#1125);
#1128=VERTEX_POINT('',#1126);
#1129=CARTESIAN_POINT('',(1.7325E1,-2.E1,-5.5E1));
#1130=DIRECTION('',(-1.E0,0.E0,0.E0));
#1131=DIRECTION('',(0.E0,1.E0,0.E0));
#1132=AXIS2_PLACEMENT_3D('',#1129,#1130,#1131);
#1133=CYLINDRICAL_SURFACE('',#1132,4.E0);
#1135=ORIENTED_EDGE('',*,*,#1134,.T.);
#1137=ORIENTED_EDGE('',*,*,#1136,.T.);
#1139=ORIENTED_EDGE('',*,*,#1138,.T.);
#1141=ORIENTED_EDGE('',*,*,#1140,.F.);
#1142=EDGE_LOOP('',(#1135,#1137,#1139,#1141));
#1143=FACE_OUTER_BOUND('',#1142,.F.);
#1144=ADVANCED_FACE('',(#1143),#1133,.F.);
#1145=CARTESIAN_POINT('',(1.7325E1,-2.E1,-5.5E1));
#1146=DIRECTION('',(-1.E0,0.E0,0.E0));
#1147=DIRECTION('',(0.E0,1.E0,0.E0));
#1148=AXIS2_PLACEMENT_3D('',#1145,#1146,#1147);
#1149=CYLINDRICAL_SURFACE('',#1148,4.E0);
#1151=ORIENTED_EDGE('',*,*,#1150,.T.);
#1152=ORIENTED_EDGE('',*,*,#1140,.T.);
#1154=ORIENTED_EDGE('',*,*,#1153,.T.);
#1155=ORIENTED_EDGE('',*,*,#1136,.F.);
#1156=EDGE_LOOP('',(#1151,#1152,#1154,#1155));
#1157=FACE_OUTER_BOUND('',#1156,.F.);
#1158=ADVANCED_FACE('',(#1157),#1149,.F.);
#1159=OPEN_SHELL('',(#1144,#1158));
#1160=CARTESIAN_POINT('',(0.E0,2.E1,-5.5E1));
#1161=DIRECTION('',(1.E0,0.E0,0.E0));
#1162=DIRECTION('',(0.E0,-1.E0,0.E0));
#1163=AXIS2_PLACEMENT_3D('',#1160,#1161,#1162);
#1165=CARTESIAN_POINT('',(1.5E1,2.E1,-5.5E1));
#1166=DIRECTION('',(-1.E0,0.E0,0.E0));
#1167=DIRECTION('',(0.E0,1.E0,0.E0));
#1168=AXIS2_PLACEMENT_3D('',#1165,#1166,#1167);
#1170=CARTESIAN_POINT('',(0.E0,2.E1,-5.5E1));
#1171=DIRECTION('',(1.E0,0.E0,0.E0));
#1172=DIRECTION('',(0.E0,1.E0,0.E0));
#1173=AXIS2_PLACEMENT_3D('',#1170,#1171,#1172);
#1175=DIRECTION('',(1.E0,0.E0,0.E0));
#1176=VECTOR('',#1175,1.5E1);
#1177=CARTESIAN_POINT('',(0.E0,1.6E1,-5.5E1));
#1178=LINE('',#1177,#1176);
#1179=CARTESIAN_POINT('',(1.5E1,2.E1,-5.5E1));
#1180=DIRECTION('',(-1.E0,0.E0,0.E0));
#1181=DIRECTION('',(0.E0,-1.E0,0.E0));
#1182=AXIS2_PLACEMENT_3D('',#1179,#1180,#1181);
#1184=DIRECTION('',(1.E0,0.E0,0.E0));
#1185=VECTOR('',#1184,1.5E1);
#1186=CARTESIAN_POINT('',(0.E0,2.4E1,-5.5E1));
#1187=LINE('',#1186,#1185);
#1188=CARTESIAN_POINT('',(0.E0,2.4E1,-5.5E1));
#1189=CARTESIAN_POINT('',(0.E0,1.6E1,-5.5E1));
#1190=VERTEX_POINT('',#1188);
#1191=VERTEX_POINT('',#1189);
#1192=CARTESIAN_POINT('',(1.5E1,2.4E1,-5.5E1));
#1193=CARTESIAN_POINT('',(1.5E1,1.6E1,-5.5E1));
#1194=VERTEX_POINT('',#1192);
#1195=VERTEX_POINT('',#1193);
#1196=CARTESIAN_POINT('',(1.7325E1,2.E1,-5.5E1));
#1197=DIRECTION('',(-1.E0,0.E0,0.E0));
#1198=DIRECTION('',(0.E0,1.E0,0.E0));
#1199=AXIS2_PLACEMENT_3D('',#1196,#1197,#1198);
#1200=CYLINDRICAL_SURFACE('',#1199,4.E0);
#1202=ORIENTED_EDGE('',*,*,#1201,.T.);
#1204=ORIENTED_EDGE('',*,*,#1203,.T.);
#1206=ORIENTED_EDGE('',*,*,#1205,.T.);
#1208=ORIENTED_EDGE('',*,*,#1207,.F.);
#1209=EDGE_LOOP('',(#1202,#1204,#1206,#1208));
#1210=FACE_OUTER_BOUND('',#1209,.F.);
#1211=ADVANCED_FACE('',(#1210),#1200,.F.);
#1212=CARTESIAN_POINT('',(1.7325E1,2.E1,-5.5E1));
#1213=DIRECTION('',(-1.E0,0.E0,0.E0));
#1214=DIRECTION('',(0.E0,1.E0,0.E0));
#1215=AXIS2_PLACEMENT_3D('',#1212,#1213,#1214);
#1216=CYLINDRICAL_SURFACE('',#1215,4.E0);
#1218=ORIENTED_EDGE('',*,*,#1217,.T.);
#1219=ORIENTED_EDGE('',*,*,#1207,.T.);
#1221=ORIENTED_EDGE('',*,*,#1220,.T.);
#1222=ORIENTED_EDGE('',*,*,#1203,.F.);
#1223=EDGE_LOOP('',(#1218,#1219,#1221,#1222));
#1224=FACE_OUTER_BOUND('',#1223,.F.);
#1225=ADVANCED_FACE('',(#1224),#1216,.F.);
#1226=OPEN_SHELL('',(#1211,#1225));
#1227=CARTESIAN_POINT('',(0.E0,-2.E1,-9.5E1));
#1228=DIRECTION('',(1.E0,0.E0,0.E0));
#1229=DIRECTION('',(0.E0,-1.E0,0.E0));
#1230=AXIS2_PLACEMENT_3D('',#1227,#1228,#1229);
#1232=CARTESIAN_POINT('',(1.5E1,-2.E1,-9.5E1));
#1233=DIRECTION('',(-1.E0,0.E0,0.E0));
#1234=DIRECTION('',(0.E0,1.E0,0.E0));
#1235=AXIS2_PLACEMENT_3D('',#1232,#1233,#1234);
#1237=CARTESIAN_POINT('',(0.E0,-2.E1,-9.5E1));
#1238=DIRECTION('',(1.E0,0.E0,0.E0));
#1239=DIRECTION('',(0.E0,1.E0,0.E0));
#1240=AXIS2_PLACEMENT_3D('',#1237,#1238,#1239);
#1242=DIRECTION('',(1.E0,0.E0,0.E0));
#1243=VECTOR('',#1242,1.5E1);
#1244=CARTESIAN_POINT('',(0.E0,-2.4E1,-9.5E1));
#1245=LINE('',#1244,#1243);
#1246=CARTESIAN_POINT('',(1.5E1,-2.E1,-9.5E1));
#1247=DIRECTION('',(-1.E0,0.E0,0.E0));
#1248=DIRECTION('',(0.E0,-1.E0,0.E0));
#1249=AXIS2_PLACEMENT_3D('',#1246,#1247,#1248);
#1251=DIRECTION('',(1.E0,0.E0,0.E0));
#1252=VECTOR('',#1251,1.5E1);
#1253=CARTESIAN_POINT('',(0.E0,-1.6E1,-9.5E1));
#1254=LINE('',#1253,#1252);
#1255=CARTESIAN_POINT('',(0.E0,-1.6E1,-9.5E1));
#1256=CARTESIAN_POINT('',(0.E0,-2.4E1,-9.5E1));
#1257=VERTEX_POINT('',#1255);
#1258=VERTEX_POINT('',#1256);
#1259=CARTESIAN_POINT('',(1.5E1,-1.6E1,-9.5E1));
#1260=CARTESIAN_POINT('',(1.5E1,-2.4E1,-9.5E1));
#1261=VERTEX_POINT('',#1259);
#1262=VERTEX_POINT('',#1260);
#1263=CARTESIAN_POINT('',(1.7325E1,-2.E1,-9.5E1));
#1264=DIRECTION('',(-1.E0,0.E0,0.E0));
#1265=DIRECTION('',(0.E0,1.E0,0.E0));
#1266=AXIS2_PLACEMENT_3D('',#1263,#1264,#1265);
#1267=CYLINDRICAL_SURFACE('',#1266,4.E0);
#1269=ORIENTED_EDGE('',*,*,#1268,.T.);
#1271=ORIENTED_EDGE('',*,*,#1270,.T.);
#1273=ORIENTED_EDGE('',*,*,#1272,.T.);
#1275=ORIENTED_EDGE('',*,*,#1274,.F.);
#1276=EDGE_LOOP('',(#1269,#1271,#1273,#1275));
#1277=FACE_OUTER_BOUND('',#1276,.F.);
#1278=ADVANCED_FACE('',(#1277),#1267,.F.);
#1279=CARTESIAN_POINT('',(1.7325E1,-2.E1,-9.5E1));
#1280=DIRECTION('',(-1.E0,0.E0,0.E0));
#1281=DIRECTION('',(0.E0,1.E0,0.E0));
#1282=AXIS2_PLACEMENT_3D('',#1279,#1280,#1281);
#1283=CYLINDRICAL_SURFACE('',#1282,4.E0);
#1285=ORIENTED_EDGE('',*,*,#1284,.T.);
#1286=ORIENTED_EDGE('',*,*,#1274,.T.);
#1288=ORIENTED_EDGE('',*,*,#1287,.T.);
#1289=ORIENTED_EDGE('',*,*,#1270,.F.);
#1290=EDGE_LOOP('',(#1285,#1286,#1288,#1289));
#1291=FACE_OUTER_BOUND('',#1290,.F.);
#1292=ADVANCED_FACE('',(#1291),#1283,.F.);
#1293=OPEN_SHELL('',(#1278,#1292));
#1294=CARTESIAN_POINT('',(0.E0,2.E1,-9.5E1));
#1295=DIRECTION('',(1.E0,0.E0,0.E0));
#1296=DIRECTION('',(0.E0,-1.E0,0.E0));
#1297=AXIS2_PLACEMENT_3D('',#1294,#1295,#1296);
#1299=CARTESIAN_POINT('',(1.5E1,2.E1,-9.5E1));
#1300=DIRECTION('',(-1.E0,0.E0,0.E0));
#1301=DIRECTION('',(0.E0,1.E0,0.E0));
#1302=AXIS2_PLACEMENT_3D('',#1299,#1300,#1301);
#1304=CARTESIAN_POINT('',(0.E0,2.E1,-9.5E1));
#1305=DIRECTION('',(1.E0,0.E0,0.E0));
#1306=DIRECTION('',(0.E0,1.E0,0.E0));
#1307=AXIS2_PLACEMENT_3D('',#1304,#1305,#1306);
#1309=DIRECTION('',(1.E0,0.E0,0.E0));
#1310=VECTOR('',#1309,1.5E1);
#1311=CARTESIAN_POINT('',(0.E0,1.6E1,-9.5E1));
#1312=LINE('',#1311,#1310);
#1313=CARTESIAN_POINT('',(1.5E1,2.E1,-9.5E1));
#1314=DIRECTION('',(-1.E0,0.E0,0.E0));
#1315=DIRECTION('',(0.E0,-1.E0,0.E0));
#1316=AXIS2_PLACEMENT_3D('',#1313,#1314,#1315);
#1318=DIRECTION('',(1.E0,0.E0,0.E0));
#1319=VECTOR('',#1318,1.5E1);
#1320=CARTESIAN_POINT('',(0.E0,2.4E1,-9.5E1));
#1321=LINE('',#1320,#1319);
#1322=CARTESIAN_POINT('',(0.E0,2.4E1,-9.5E1));
#1323=CARTESIAN_POINT('',(0.E0,1.6E1,-9.5E1));
#1324=VERTEX_POINT('',#1322);
#1325=VERTEX_POINT('',#1323);
#1326=CARTESIAN_POINT('',(1.5E1,2.4E1,-9.5E1));
#1327=CARTESIAN_POINT('',(1.5E1,1.6E1,-9.5E1));
#1328=VERTEX_POINT('',#1326);
#1329=VERTEX_POINT('',#1327);
#1330=CARTESIAN_POINT('',(1.7325E1,2.E1,-9.5E1));
#1331=DIRECTION('',(-1.E0,0.E0,0.E0));
#1332=DIRECTION('',(0.E0,1.E0,0.E0));
#1333=AXIS2_PLACEMENT_3D('',#1330,#1331,#1332);
#1334=CYLINDRICAL_SURFACE('',#1333,4.E0);
#1336=ORIENTED_EDGE('',*,*,#1335,.T.);
#1338=ORIENTED_EDGE('',*,*,#1337,.T.);
#1340=ORIENTED_EDGE('',*,*,#1339,.T.);
#1342=ORIENTED_EDGE('',*,*,#1341,.F.);
#1343=EDGE_LOOP('',(#1336,#1338,#1340,#1342));
#1344=FACE_OUTER_BOUND('',#1343,.F.);
#1345=ADVANCED_FACE('',(#1344),#1334,.F.);
#1346=CARTESIAN_POINT('',(1.7325E1,2.E1,-9.5E1));
#1347=DIRECTION('',(-1.E0,0.E0,0.E0));
#1348=DIRECTION('',(0.E0,1.E0,0.E0));
#1349=AXIS2_PLACEMENT_3D('',#1346,#1347,#1348);
#1350=CYLINDRICAL_SURFACE('',#1349,4.E0);
#1352=ORIENTED_EDGE('',*,*,#1351,.T.);
#1353=ORIENTED_EDGE('',*,*,#1341,.T.);
#1355=ORIENTED_EDGE('',*,*,#1354,.T.);
#1356=ORIENTED_EDGE('',*,*,#1337,.F.);
#1357=EDGE_LOOP('',(#1352,#1353,#1355,#1356));
#1358=FACE_OUTER_BOUND('',#1357,.F.);
#1359=ADVANCED_FACE('',(#1358),#1350,.F.);
#1360=OPEN_SHELL('',(#1345,#1359));
#1361=CARTESIAN_POINT('',(0.E0,-2.E1,-1.35E2));
#1362=DIRECTION('',(1.E0,0.E0,0.E0));
#1363=DIRECTION('',(0.E0,-1.E0,0.E0));
#1364=AXIS2_PLACEMENT_3D('',#1361,#1362,#1363);
#1366=CARTESIAN_POINT('',(1.5E1,-2.E1,-1.35E2));
#1367=DIRECTION('',(-1.E0,0.E0,0.E0));
#1368=DIRECTION('',(0.E0,1.E0,0.E0));
#1369=AXIS2_PLACEMENT_3D('',#1366,#1367,#1368);
#1371=CARTESIAN_POINT('',(0.E0,-2.E1,-1.35E2));
#1372=DIRECTION('',(1.E0,0.E0,0.E0));
#1373=DIRECTION('',(0.E0,1.E0,0.E0));
#1374=AXIS2_PLACEMENT_3D('',#1371,#1372,#1373);
#1376=DIRECTION('',(1.E0,0.E0,0.E0));
#1377=VECTOR('',#1376,1.5E1);
#1378=CARTESIAN_POINT('',(0.E0,-2.4E1,-1.35E2));
#1379=LINE('',#1378,#1377);
#1380=CARTESIAN_POINT('',(1.5E1,-2.E1,-1.35E2));
#1381=DIRECTION('',(-1.E0,0.E0,0.E0));
#1382=DIRECTION('',(0.E0,-1.E0,0.E0));
#1383=AXIS2_PLACEMENT_3D('',#1380,#1381,#1382);
#1385=DIRECTION('',(1.E0,0.E0,0.E0));
#1386=VECTOR('',#1385,1.5E1);
#1387=CARTESIAN_POINT('',(0.E0,-1.6E1,-1.35E2));
#1388=LINE('',#1387,#1386);
#1389=CARTESIAN_POINT('',(0.E0,-1.6E1,-1.35E2));
#1390=CARTESIAN_POINT('',(0.E0,-2.4E1,-1.35E2));
#1391=VERTEX_POINT('',#1389);
#1392=VERTEX_POINT('',#1390);
#1393=CARTESIAN_POINT('',(1.5E1,-1.6E1,-1.35E2));
#1394=CARTESIAN_POINT('',(1.5E1,-2.4E1,-1.35E2));
#1395=VERTEX_POINT('',#1393);
#1396=VERTEX_POINT('',#1394);
#1397=CARTESIAN_POINT('',(1.7325E1,-2.E1,-1.35E2));
#1398=DIRECTION('',(-1.E0,0.E0,0.E0));
#1399=DIRECTION('',(0.E0,1.E0,0.E0));
#1400=AXIS2_PLACEMENT_3D('',#1397,#1398,#1399);
#1401=CYLINDRICAL_SURFACE('',#1400,4.E0);
#1403=ORIENTED_EDGE('',*,*,#1402,.T.);
#1405=ORIENTED_EDGE('',*,*,#1404,.T.);
#1407=ORIENTED_EDGE('',*,*,#1406,.T.);
#1409=ORIENTED_EDGE('',*,*,#1408,.F.);
#1410=EDGE_LOOP('',(#1403,#1405,#1407,#1409));
#1411=FACE_OUTER_BOUND('',#1410,.F.);
#1412=ADVANCED_FACE('',(#1411),#1401,.F.);
#1413=CARTESIAN_POINT('',(1.7325E1,-2.E1,-1.35E2));
#1414=DIRECTION('',(-1.E0,0.E0,0.E0));
#1415=DIRECTION('',(0.E0,1.E0,0.E0));
#1416=AXIS2_PLACEMENT_3D('',#1413,#1414,#1415);
#1417=CYLINDRICAL_SURFACE('',#1416,4.E0);
#1419=ORIENTED_EDGE('',*,*,#1418,.T.);
#1420=ORIENTED_EDGE('',*,*,#1408,.T.);
#1422=ORIENTED_EDGE('',*,*,#1421,.T.);
#1423=ORIENTED_EDGE('',*,*,#1404,.F.);
#1424=EDGE_LOOP('',(#1419,#1420,#1422,#1423));
#1425=FACE_OUTER_BOUND('',#1424,.F.);
#1426=ADVANCED_FACE('',(#1425),#1417,.F.);
#1427=OPEN_SHELL('',(#1412,#1426));
#1428=CARTESIAN_POINT('',(0.E0,2.E1,-1.35E2));
#1429=DIRECTION('',(1.E0,0.E0,0.E0));
#1430=DIRECTION('',(0.E0,-1.E0,0.E0));
#1431=AXIS2_PLACEMENT_3D('',#1428,#1429,#1430);
#1433=CARTESIAN_POINT('',(1.5E1,2.E1,-1.35E2));
#1434=DIRECTION('',(-1.E0,0.E0,0.E0));
#1435=DIRECTION('',(0.E0,1.E0,0.E0));
#1436=AXIS2_PLACEMENT_3D('',#1433,#1434,#1435);
#1438=CARTESIAN_POINT('',(0.E0,2.E1,-1.35E2));
#1439=DIRECTION('',(1.E0,0.E0,0.E0));
#1440=DIRECTION('',(0.E0,1.E0,0.E0));
#1441=AXIS2_PLACEMENT_3D('',#1438,#1439,#1440);
#1443=DIRECTION('',(1.E0,0.E0,0.E0));
#1444=VECTOR('',#1443,1.5E1);
#1445=CARTESIAN_POINT('',(0.E0,1.6E1,-1.35E2));
#1446=LINE('',#1445,#1444);
#1447=CARTESIAN_POINT('',(1.5E1,2.E1,-1.35E2));
#1448=DIRECTION('',(-1.E0,0.E0,0.E0));
#1449=DIRECTION('',(0.E0,-1.E0,0.E0));
#1450=AXIS2_PLACEMENT_3D('',#1447,#1448,#1449);
#1452=DIRECTION('',(1.E0,0.E0,0.E0));
#1453=VECTOR('',#1452,1.5E1);
#1454=CARTESIAN_POINT('',(0.E0,2.4E1,-1.35E2));
#1455=LINE('',#1454,#1453);
#1456=CARTESIAN_POINT('',(0.E0,2.4E1,-1.35E2));
#1457=CARTESIAN_POINT('',(0.E0,1.6E1,-1.35E2));
#1458=VERTEX_POINT('',#1456);
#1459=VERTEX_POINT('',#1457);
#1460=CARTESIAN_POINT('',(1.5E1,2.4E1,-1.35E2));
#1461=CARTESIAN_POINT('',(1.5E1,1.6E1,-1.35E2));
#1462=VERTEX_POINT('',#1460);
#1463=VERTEX_POINT('',#1461);
#1464=CARTESIAN_POINT('',(1.7325E1,2.E1,-1.35E2));
#1465=DIRECTION('',(-1.E0,0.E0,0.E0));
#1466=DIRECTION('',(0.E0,1.E0,0.E0));
#1467=AXIS2_PLACEMENT_3D('',#1464,#1465,#1466);
#1468=CYLINDRICAL_SURFACE('',#1467,4.E0);
#1470=ORIENTED_EDGE('',*,*,#1469,.T.);
#1472=ORIENTED_EDGE('',*,*,#1471,.T.);
#1474=ORIENTED_EDGE('',*,*,#1473,.T.);
#1476=ORIENTED_EDGE('',*,*,#1475,.F.);
#1477=EDGE_LOOP('',(#1470,#1472,#1474,#1476));
#1478=FACE_OUTER_BOUND('',#1477,.F.);
#1479=ADVANCED_FACE('',(#1478),#1468,.F.);
#1480=CARTESIAN_POINT('',(1.7325E1,2.E1,-1.35E2));
#1481=DIRECTION('',(-1.E0,0.E0,0.E0));
#1482=DIRECTION('',(0.E0,1.E0,0.E0));
#1483=AXIS2_PLACEMENT_3D('',#1480,#1481,#1482);
#1484=CYLINDRICAL_SURFACE('',#1483,4.E0);
#1486=ORIENTED_EDGE('',*,*,#1485,.T.);
#1487=ORIENTED_EDGE('',*,*,#1475,.T.);
#1489=ORIENTED_EDGE('',*,*,#1488,.T.);
#1490=ORIENTED_EDGE('',*,*,#1471,.F.);
#1491=EDGE_LOOP('',(#1486,#1487,#1489,#1490));
#1492=FACE_OUTER_BOUND('',#1491,.F.);
#1493=ADVANCED_FACE('',(#1492),#1484,.F.);
#1494=OPEN_SHELL('',(#1479,#1493));
#1495=MANIFOLD_SOLID_BREP('',#958);
#1496=SHELL_BASED_SURFACE_MODEL('',(#1025,#1092,#1159,#1226,#1293,#1360,#1427,
#1494));
#1498=DIMENSIONAL_EXPONENTS(0.E0,0.E0,0.E0,0.E0,0.E0,0.E0,0.E0);
#1500=PLANE_ANGLE_MEASURE_WITH_UNIT(PLANE_ANGLE_MEASURE(1.745329251994E-2),
#1499);
#1501=(CONVERSION_BASED_UNIT('DEGREE',#1500)NAMED_UNIT(*)PLANE_ANGLE_UNIT());
#1503=UNCERTAINTY_MEASURE_WITH_UNIT(LENGTH_MEASURE(1.E-2),#1497,'closure',
'Maximum model space distance between geometric entities at asserted connectivities');
#1504=(GEOMETRIC_REPRESENTATION_CONTEXT(3)GLOBAL_UNCERTAINTY_ASSIGNED_CONTEXT((
#1503))GLOBAL_UNIT_ASSIGNED_CONTEXT((#1497,#1501,#1502))REPRESENTATION_CONTEXT(
'ID1','3'));
#1505=CARTESIAN_POINT('',(0.E0,0.E0,0.E0));
#1506=DIRECTION('',(0.E0,0.E0,1.E0));
#1507=DIRECTION('',(1.E0,0.E0,0.E0));
#1510=CARTESIAN_POINT('',(0.E0,0.E0,0.E0));
#1511=DIRECTION('',(0.E0,0.E0,1.E0));
#1512=DIRECTION('',(1.E0,0.E0,0.E0));
#1515=CARTESIAN_POINT('',(0.E0,0.E0,0.E0));
#1516=DIRECTION('',(0.E0,0.E0,1.E0));
#1517=DIRECTION('',(1.E0,0.E0,0.E0));
#1520=SHAPE_REPRESENTATION_RELATIONSHIP('','',#1519,#1509);
#1521=SHAPE_REPRESENTATION_RELATIONSHIP('','',#1519,#1514);
#1522=APPLICATION_CONTEXT(
'CONFIGURATION CONTROLLED 3D DESIGNS OF MECHANICAL PARTS AND ASSEMBLIES');
#1523=APPLICATION_PROTOCOL_DEFINITION('international standard',
'config_control_design',1994,#1522);
#1524=DESIGN_CONTEXT('',#1522,'design');
#1525=MECHANICAL_CONTEXT('',#1522,'mechanical');
#1526=PRODUCT('EP_47_01','EP_47_01','NOT SPECIFIED',(#1525));
#1527=PRODUCT_DEFINITION_FORMATION_WITH_SPECIFIED_SOURCE('5','LAST_VERSION',
#1526,.MADE.);
#1536=CARTESIAN_POINT('',(0.E0,0.E0,0.E0));
#1537=DIRECTION('',(0.E0,0.E0,1.E0));
#1538=DIRECTION('',(1.E0,0.E0,0.E0));
#1539=AXIS2_PLACEMENT_3D('',#1536,#1537,#1538);
#1540=ITEM_DEFINED_TRANSFORMATION('','',#1518,#1539);
#1541=(REPRESENTATION_RELATIONSHIP('','',#1519,#1533)REPRESENTATION_RELATIONSHIP_WITH_TRANSFORMATION(#1540)SHAPE_REPRESENTATION_RELATIONSHIP());
#1542=CONTEXT_DEPENDENT_SHAPE_REPRESENTATION(#1541,#1535);
#1543=DIRECTION('',(0.E0,0.E0,1.E0));
#1544=VECTOR('',#1543,3.E1);
#1545=CARTESIAN_POINT('',(-3.05E1,0.E0,-1.5E1));
#1546=LINE('',#1545,#1544);
#1547=DIRECTION('',(1.E0,0.E0,0.E0));
#1548=VECTOR('',#1547,6.1E1);
#1549=CARTESIAN_POINT('',(-3.05E1,0.E0,1.5E1));
#1550=LINE('',#1549,#1548);
#1551=DIRECTION('',(0.E0,0.E0,-1.E0));
#1552=VECTOR('',#1551,3.E1);
#1553=CARTESIAN_POINT('',(3.05E1,0.E0,1.5E1));
#1554=LINE('',#1553,#1552);
#1555=DIRECTION('',(-1.E0,0.E0,0.E0));
#1556=VECTOR('',#1555,6.1E1);
#1557=CARTESIAN_POINT('',(3.05E1,0.E0,-1.5E1));
#1558=LINE('',#1557,#1556);
#1559=CARTESIAN_POINT('',(1.25E1,0.E0,-3.E0));
#1560=DIRECTION('',(0.E0,1.E0,0.E0));
#1561=DIRECTION('',(1.E0,0.E0,0.E0));
#1562=AXIS2_PLACEMENT_3D('',#1559,#1560,#1561);
#1564=CARTESIAN_POINT('',(1.25E1,0.E0,-3.E0));
#1565=DIRECTION('',(0.E0,1.E0,0.E0));
#1566=DIRECTION('',(-1.E0,0.E0,0.E0));
#1567=AXIS2_PLACEMENT_3D('',#1564,#1565,#1566);
#1569=CARTESIAN_POINT('',(-1.25E1,0.E0,-3.E0));
#1570=DIRECTION('',(0.E0,1.E0,0.E0));
#1571=DIRECTION('',(1.E0,0.E0,0.E0));
#1572=AXIS2_PLACEMENT_3D('',#1569,#1570,#1571);
#1574=CARTESIAN_POINT('',(-1.25E1,0.E0,-3.E0));
#1575=DIRECTION('',(0.E0,1.E0,0.E0));
#1576=DIRECTION('',(-1.E0,0.E0,0.E0));
#1577=AXIS2_PLACEMENT_3D('',#1574,#1575,#1576);
#1579=DIRECTION('',(0.E0,1.E0,0.E0));
#1580=VECTOR('',#1579,1.5E1);
#1581=CARTESIAN_POINT('',(-3.05E1,0.E0,-1.5E1));
#1582=LINE('',#1581,#1580);
#1583=CARTESIAN_POINT('',(-3.05E1,7.5E0,7.5E0));
#1584=DIRECTION('',(1.E0,0.E0,0.E0));
#1585=DIRECTION('',(0.E0,1.E0,0.E0));
#1586=AXIS2_PLACEMENT_3D('',#1583,#1584,#1585);
#1588=CARTESIAN_POINT('',(-3.05E1,7.5E0,7.5E0));
#1589=DIRECTION('',(1.E0,0.E0,0.E0));
#1590=DIRECTION('',(0.E0,-1.E0,0.E0));
#1591=AXIS2_PLACEMENT_3D('',#1588,#1589,#1590);
#1593=DIRECTION('',(0.E0,1.E0,0.E0));
#1594=VECTOR('',#1593,1.5E1);
#1595=CARTESIAN_POINT('',(3.05E1,0.E0,-1.5E1));
#1596=LINE('',#1595,#1594);
#1597=DIRECTION('',(0.E0,1.E0,0.E0));
#1598=VECTOR('',#1597,1.5E1);
#1599=CARTESIAN_POINT('',(3.05E1,0.E0,1.5E1));
#1600=LINE('',#1599,#1598);
#1601=CARTESIAN_POINT('',(3.05E1,7.5E0,7.5E0));
#1602=DIRECTION('',(1.E0,0.E0,0.E0));
#1603=DIRECTION('',(0.E0,-1.E0,0.E0));
#1604=AXIS2_PLACEMENT_3D('',#1601,#1602,#1603);
#1606=CARTESIAN_POINT('',(3.05E1,7.5E0,7.5E0));
#1607=DIRECTION('',(1.E0,0.E0,0.E0));
#1608=DIRECTION('',(0.E0,1.E0,0.E0));
#1609=AXIS2_PLACEMENT_3D('',#1606,#1607,#1608);
#1611=DIRECTION('',(0.E0,1.E0,0.E0));
#1612=VECTOR('',#1611,1.5E1);
#1613=CARTESIAN_POINT('',(-3.05E1,0.E0,1.5E1));
#1614=LINE('',#1613,#1612);
#1615=DIRECTION('',(0.E0,0.E0,1.E0));
#1616=VECTOR('',#1615,3.E1);
#1617=CARTESIAN_POINT('',(-3.05E1,1.5E1,-1.5E1));
#1618=LINE('',#1617,#1616);
#1619=DIRECTION('',(-1.E0,0.E0,0.E0));
#1620=VECTOR('',#1619,6.1E1);
#1621=CARTESIAN_POINT('',(3.05E1,1.5E1,-1.5E1));
#1622=LINE('',#1621,#1620);
#1623=DIRECTION('',(0.E0,0.E0,-1.E0));
#1624=VECTOR('',#1623,3.E1);
#1625=CARTESIAN_POINT('',(3.05E1,1.5E1,1.5E1));
#1626=LINE('',#1625,#1624);
#1627=DIRECTION('',(1.E0,0.E0,0.E0));
#1628=VECTOR('',#1627,6.1E1);
#1629=CARTESIAN_POINT('',(-3.05E1,1.5E1,1.5E1));
#1630=LINE('',#1629,#1628);
#1631=CARTESIAN_POINT('',(1.25E1,1.5E1,-3.E0));
#1632=DIRECTION('',(0.E0,1.E0,0.E0));
#1633=DIRECTION('',(1.E0,0.E0,0.E0));
#1634=AXIS2_PLACEMENT_3D('',#1631,#1632,#1633);
#1636=CARTESIAN_POINT('',(1.25E1,1.5E1,-3.E0));
#1637=DIRECTION('',(0.E0,1.E0,0.E0));
#1638=DIRECTION('',(-1.E0,0.E0,0.E0));
#1639=AXIS2_PLACEMENT_3D('',#1636,#1637,#1638);
#1641=CARTESIAN_POINT('',(-1.25E1,1.5E1,-3.E0));
#1642=DIRECTION('',(0.E0,1.E0,0.E0));
#1643=DIRECTION('',(1.E0,0.E0,0.E0));
#1644=AXIS2_PLACEMENT_3D('',#1641,#1642,#1643);
#1646=CARTESIAN_POINT('',(-1.25E1,1.5E1,-3.E0));
#1647=DIRECTION('',(0.E0,1.E0,0.E0));
#1648=DIRECTION('',(-1.E0,0.E0,0.E0));
#1649=AXIS2_PLACEMENT_3D('',#1646,#1647,#1648);
#1651=CARTESIAN_POINT('',(1.25E1,9.E0,-3.E0));
#1652=DIRECTION('',(0.E0,1.E0,0.E0));
#1653=DIRECTION('',(1.E0,0.E0,0.E0));
#1654=AXIS2_PLACEMENT_3D('',#1651,#1652,#1653);
#1656=DIRECTION('',(0.E0,1.E0,0.E0));
#1657=VECTOR('',#1656,6.E0);
#1658=CARTESIAN_POINT('',(6.9E0,9.E0,-3.E0));
#1659=LINE('',#1658,#1657);
#1660=CARTESIAN_POINT('',(1.25E1,9.E0,-3.E0));
#1661=DIRECTION('',(0.E0,-1.E0,0.E0));
#1662=DIRECTION('',(1.E0,0.E0,0.E0));
#1663=AXIS2_PLACEMENT_3D('',#1660,#1661,#1662);
#1665=DIRECTION('',(0.E0,1.E0,0.E0));
#1666=VECTOR('',#1665,6.E0);
#1667=CARTESIAN_POINT('',(1.81E1,9.E0,-3.E0));
#1668=LINE('',#1667,#1666);
#1669=CARTESIAN_POINT('',(1.25E1,9.E0,-3.E0));
#1670=DIRECTION('',(0.E0,-1.E0,0.E0));
#1671=DIRECTION('',(1.E0,0.E0,0.E0));
#1672=AXIS2_PLACEMENT_3D('',#1669,#1670,#1671);
#1674=CARTESIAN_POINT('',(1.25E1,9.E0,-3.E0));
#1675=DIRECTION('',(0.E0,1.E0,0.E0));
#1676=DIRECTION('',(1.E0,0.E0,0.E0));
#1677=AXIS2_PLACEMENT_3D('',#1674,#1675,#1676);
#1679=DIRECTION('',(0.E0,1.E0,0.E0));
#1680=VECTOR('',#1679,9.E0);
#1681=CARTESIAN_POINT('',(1.57E1,0.E0,-3.E0));
#1682=LINE('',#1681,#1680);
#1683=DIRECTION('',(0.E0,1.E0,0.E0));
#1684=VECTOR('',#1683,9.E0);
#1685=CARTESIAN_POINT('',(9.3E0,0.E0,-3.E0));
#1686=LINE('',#1685,#1684);
#1687=CARTESIAN_POINT('',(-1.25E1,9.E0,-3.E0));
#1688=DIRECTION('',(0.E0,1.E0,0.E0));
#1689=DIRECTION('',(1.E0,0.E0,0.E0));
#1690=AXIS2_PLACEMENT_3D('',#1687,#1688,#1689);
#1692=DIRECTION('',(0.E0,1.E0,0.E0));
#1693=VECTOR('',#1692,6.E0);
#1694=CARTESIAN_POINT('',(-1.81E1,9.E0,-3.E0));
#1695=LINE('',#1694,#1693);
#1696=CARTESIAN_POINT('',(-1.25E1,9.E0,-3.E0));
#1697=DIRECTION('',(0.E0,-1.E0,0.E0));
#1698=DIRECTION('',(1.E0,0.E0,0.E0));
#1699=AXIS2_PLACEMENT_3D('',#1696,#1697,#1698);
#1701=DIRECTION('',(0.E0,1.E0,0.E0));
#1702=VECTOR('',#1701,6.E0);
#1703=CARTESIAN_POINT('',(-6.9E0,9.E0,-3.E0));
#1704=LINE('',#1703,#1702);
#1705=CARTESIAN_POINT('',(-1.25E1,9.E0,-3.E0));
#1706=DIRECTION('',(0.E0,-1.E0,0.E0));
#1707=DIRECTION('',(1.E0,0.E0,0.E0));
#1708=AXIS2_PLACEMENT_3D('',#1705,#1706,#1707);
#1710=CARTESIAN_POINT('',(-1.25E1,9.E0,-3.E0));
#1711=DIRECTION('',(0.E0,1.E0,0.E0));
#1712=DIRECTION('',(1.E0,0.E0,0.E0));
#1713=AXIS2_PLACEMENT_3D('',#1710,#1711,#1712);
#1715=DIRECTION('',(0.E0,1.E0,0.E0));
#1716=VECTOR('',#1715,9.E0);
#1717=CARTESIAN_POINT('',(-9.3E0,0.E0,-3.E0));
#1718=LINE('',#1717,#1716);
#1719=DIRECTION('',(0.E0,1.E0,0.E0));
#1720=VECTOR('',#1719,9.E0);
#1721=CARTESIAN_POINT('',(-1.57E1,0.E0,-3.E0));
#1722=LINE('',#1721,#1720);
#1723=CARTESIAN_POINT('',(1.25E1,7.5E0,7.5E0));
#1724=DIRECTION('',(1.E0,0.E0,0.E0));
#1725=DIRECTION('',(0.E0,-1.E0,0.E0));
#1726=AXIS2_PLACEMENT_3D('',#1723,#1724,#1725);
#1728=DIRECTION('',(1.E0,0.E0,0.E0));
#1729=VECTOR('',#1728,1.8E1);
#1730=CARTESIAN_POINT('',(1.25E1,1.15E1,7.5E0));
#1731=LINE('',#1730,#1729);
#1732=CARTESIAN_POINT('',(1.25E1,7.5E0,7.5E0));
#1733=DIRECTION('',(-1.E0,0.E0,0.E0));
#1734=DIRECTION('',(0.E0,-1.E0,0.E0));
#1735=AXIS2_PLACEMENT_3D('',#1732,#1733,#1734);
#1737=DIRECTION('',(1.E0,0.E0,0.E0));
#1738=VECTOR('',#1737,1.8E1);
#1739=CARTESIAN_POINT('',(1.25E1,3.5E0,7.5E0));
#1740=LINE('',#1739,#1738);
#1741=DIRECTION('',(5.150380749101E-1,-8.571673007021E-1,0.E0));
#1742=VECTOR('',#1741,4.666533588861E0);
#1743=CARTESIAN_POINT('',(1.009655752389E1,7.5E0,7.5E0));
#1744=LINE('',#1743,#1742);
#1745=DIRECTION('',(5.150380749101E-1,8.571673007021E-1,0.E0));
#1746=VECTOR('',#1745,4.666533588861E0);
#1747=CARTESIAN_POINT('',(1.009655752389E1,7.5E0,7.5E0));
#1748=LINE('',#1747,#1746);
#1749=DIRECTION('',(1.E0,0.E0,0.E0));
#1750=VECTOR('',#1749,1.8E1);
#1751=CARTESIAN_POINT('',(-3.05E1,1.15E1,7.5E0));
#1752=LINE('',#1751,#1750);
#1753=DIRECTION('',(1.E0,0.E0,0.E0));
#1754=VECTOR('',#1753,1.8E1);
#1755=CARTESIAN_POINT('',(-3.05E1,3.5E0,7.5E0));
#1756=LINE('',#1755,#1754);
#1757=CARTESIAN_POINT('',(-1.25E1,7.5E0,7.5E0));
#1758=DIRECTION('',(1.E0,0.E0,0.E0));
#1759=DIRECTION('',(0.E0,1.E0,0.E0));
#1760=AXIS2_PLACEMENT_3D('',#1757,#1758,#1759);
#1762=CARTESIAN_POINT('',(-1.25E1,7.5E0,7.5E0));
#1763=DIRECTION('',(1.E0,0.E0,0.E0));
#1764=DIRECTION('',(0.E0,-1.E0,0.E0));
#1765=AXIS2_PLACEMENT_3D('',#1762,#1763,#1764);
#1767=CARTESIAN_POINT('',(-3.05E1,0.E0,-1.5E1));
#1768=CARTESIAN_POINT('',(-3.05E1,0.E0,1.5E1));
#1769=VERTEX_POINT('',#1767);
#1770=VERTEX_POINT('',#1768);
#1771=CARTESIAN_POINT('',(3.05E1,0.E0,1.5E1));
#1772=VERTEX_POINT('',#1771);
#1773=CARTESIAN_POINT('',(3.05E1,0.E0,-1.5E1));
#1774=VERTEX_POINT('',#1773);
#1775=CARTESIAN_POINT('',(-3.05E1,1.5E1,-1.5E1));
#1776=CARTESIAN_POINT('',(-3.05E1,1.5E1,1.5E1));
#1777=VERTEX_POINT('',#1775);
#1778=VERTEX_POINT('',#1776);
#1779=CARTESIAN_POINT('',(3.05E1,1.5E1,1.5E1));
#1780=VERTEX_POINT('',#1779);
#1781=CARTESIAN_POINT('',(3.05E1,1.5E1,-1.5E1));
#1782=VERTEX_POINT('',#1781);
#1783=CARTESIAN_POINT('',(1.57E1,9.E0,-3.E0));
#1784=CARTESIAN_POINT('',(9.3E0,9.E0,-3.E0));
#1785=VERTEX_POINT('',#1783);
#1786=VERTEX_POINT('',#1784);
#1787=CARTESIAN_POINT('',(1.81E1,9.E0,-3.E0));
#1788=CARTESIAN_POINT('',(6.9E0,9.E0,-3.E0));
#1789=VERTEX_POINT('',#1787);
#1790=VERTEX_POINT('',#1788);
#1791=CARTESIAN_POINT('',(1.57E1,0.E0,-3.E0));
#1792=CARTESIAN_POINT('',(9.3E0,0.E0,-3.E0));
#1793=VERTEX_POINT('',#1791);
#1794=VERTEX_POINT('',#1792);
#1795=CARTESIAN_POINT('',(1.81E1,1.5E1,-3.E0));
#1796=CARTESIAN_POINT('',(6.9E0,1.5E1,-3.E0));
#1797=VERTEX_POINT('',#1795);
#1798=VERTEX_POINT('',#1796);
#1799=CARTESIAN_POINT('',(-9.3E0,9.E0,-3.E0));
#1800=CARTESIAN_POINT('',(-1.57E1,9.E0,-3.E0));
#1801=VERTEX_POINT('',#1799);
#1802=VERTEX_POINT('',#1800);
#1803=CARTESIAN_POINT('',(-6.9E0,9.E0,-3.E0));
#1804=CARTESIAN_POINT('',(-1.81E1,9.E0,-3.E0));
#1805=VERTEX_POINT('',#1803);
#1806=VERTEX_POINT('',#1804);
#1807=CARTESIAN_POINT('',(-9.3E0,0.E0,-3.E0));
#1808=CARTESIAN_POINT('',(-1.57E1,0.E0,-3.E0));
#1809=VERTEX_POINT('',#1807);
#1810=VERTEX_POINT('',#1808);
#1811=CARTESIAN_POINT('',(-6.9E0,1.5E1,-3.E0));
#1812=CARTESIAN_POINT('',(-1.81E1,1.5E1,-3.E0));
#1813=VERTEX_POINT('',#1811);
#1814=VERTEX_POINT('',#1812);
#1815=CARTESIAN_POINT('',(1.009655752389E1,7.5E0,7.5E0));
#1816=CARTESIAN_POINT('',(1.25E1,3.5E0,7.5E0));
#1817=VERTEX_POINT('',#1815);
#1818=VERTEX_POINT('',#1816);
#1819=CARTESIAN_POINT('',(1.25E1,1.15E1,7.5E0));
#1820=VERTEX_POINT('',#1819);
#1821=CARTESIAN_POINT('',(3.05E1,3.5E0,7.5E0));
#1822=CARTESIAN_POINT('',(3.05E1,1.15E1,7.5E0));
#1823=VERTEX_POINT('',#1821);
#1824=VERTEX_POINT('',#1822);
#1825=CARTESIAN_POINT('',(-1.25E1,1.15E1,7.5E0));
#1826=CARTESIAN_POINT('',(-1.25E1,3.5E0,7.5E0));
#1827=VERTEX_POINT('',#1825);
#1828=VERTEX_POINT('',#1826);
#1829=CARTESIAN_POINT('',(-3.05E1,1.15E1,7.5E0));
#1830=CARTESIAN_POINT('',(-3.05E1,3.5E0,7.5E0));
#1831=VERTEX_POINT('',#1829);
#1832=VERTEX_POINT('',#1830);
#1833=CARTESIAN_POINT('',(0.E0,0.E0,0.E0));
#1834=DIRECTION('',(0.E0,1.E0,0.E0));
#1835=DIRECTION('',(1.E0,0.E0,0.E0));
#1836=AXIS2_PLACEMENT_3D('',#1833,#1834,#1835);
#1837=PLANE('',#1836);
#1839=ORIENTED_EDGE('',*,*,#1838,.T.);
#1841=ORIENTED_EDGE('',*,*,#1840,.T.);
#1843=ORIENTED_EDGE('',*,*,#1842,.T.);
#1845=ORIENTED_EDGE('',*,*,#1844,.T.);
#1846=EDGE_LOOP('',(#1839,#1841,#1843,#1845));
#1847=FACE_OUTER_BOUND('',#1846,.F.);
#1849=ORIENTED_EDGE('',*,*,#1848,.F.);
#1851=ORIENTED_EDGE('',*,*,#1850,.F.);
#1852=EDGE_LOOP('',(#1849,#1851));
#1853=FACE_BOUND('',#1852,.F.);
#1855=ORIENTED_EDGE('',*,*,#1854,.F.);
#1857=ORIENTED_EDGE('',*,*,#1856,.F.);
#1858=EDGE_LOOP('',(#1855,#1857));
#1859=FACE_BOUND('',#1858,.F.);
#1860=ADVANCED_FACE('',(#1847,#1853,#1859),#1837,.F.);
#1861=CARTESIAN_POINT('',(-3.05E1,0.E0,-1.5E1));
#1862=DIRECTION('',(-1.E0,0.E0,0.E0));
#1863=DIRECTION('',(0.E0,0.E0,1.E0));
#1864=AXIS2_PLACEMENT_3D('',#1861,#1862,#1863);
#1865=PLANE('',#1864);
#1866=ORIENTED_EDGE('',*,*,#1838,.F.);
#1868=ORIENTED_EDGE('',*,*,#1867,.T.);
#1870=ORIENTED_EDGE('',*,*,#1869,.T.);
#1872=ORIENTED_EDGE('',*,*,#1871,.F.);
#1873=EDGE_LOOP('',(#1866,#1868,#1870,#1872));
#1874=FACE_OUTER_BOUND('',#1873,.F.);
#1876=ORIENTED_EDGE('',*,*,#1875,.F.);
#1878=ORIENTED_EDGE('',*,*,#1877,.F.);
#1879=EDGE_LOOP('',(#1876,#1878));
#1880=FACE_BOUND('',#1879,.F.);
#1881=ADVANCED_FACE('',(#1874,#1880),#1865,.T.);
#1882=CARTESIAN_POINT('',(3.05E1,0.E0,-1.5E1));
#1883=DIRECTION('',(0.E0,0.E0,-1.E0));
#1884=DIRECTION('',(-1.E0,0.E0,0.E0));
#1885=AXIS2_PLACEMENT_3D('',#1882,#1883,#1884);
#1886=PLANE('',#1885);
#1887=ORIENTED_EDGE('',*,*,#1844,.F.);
#1889=ORIENTED_EDGE('',*,*,#1888,.T.);
#1891=ORIENTED_EDGE('',*,*,#1890,.T.);
#1892=ORIENTED_EDGE('',*,*,#1867,.F.);
#1893=EDGE_LOOP('',(#1887,#1889,#1891,#1892));
#1894=FACE_OUTER_BOUND('',#1893,.F.);
#1895=ADVANCED_FACE('',(#1894),#1886,.T.);
#1896=CARTESIAN_POINT('',(3.05E1,0.E0,1.5E1));
#1897=DIRECTION('',(1.E0,0.E0,0.E0));
#1898=DIRECTION('',(0.E0,0.E0,-1.E0));
#1899=AXIS2_PLACEMENT_3D('',#1896,#1897,#1898);
#1900=PLANE('',#1899);
#1901=ORIENTED_EDGE('',*,*,#1842,.F.);
#1903=ORIENTED_EDGE('',*,*,#1902,.T.);
#1905=ORIENTED_EDGE('',*,*,#1904,.T.);
#1906=ORIENTED_EDGE('',*,*,#1888,.F.);
#1907=EDGE_LOOP('',(#1901,#1903,#1905,#1906));
#1908=FACE_OUTER_BOUND('',#1907,.F.);
#1910=ORIENTED_EDGE('',*,*,#1909,.T.);
#1912=ORIENTED_EDGE('',*,*,#1911,.T.);
#1913=EDGE_LOOP('',(#1910,#1912));
#1914=FACE_BOUND('',#1913,.F.);
#1915=ADVANCED_FACE('',(#1908,#1914),#1900,.T.);
#1916=CARTESIAN_POINT('',(-3.05E1,0.E0,1.5E1));
#1917=DIRECTION('',(0.E0,0.E0,1.E0));
#1918=DIRECTION('',(1.E0,0.E0,0.E0));
#1919=AXIS2_PLACEMENT_3D('',#1916,#1917,#1918);
#1920=PLANE('',#1919);
#1921=ORIENTED_EDGE('',*,*,#1840,.F.);
#1922=ORIENTED_EDGE('',*,*,#1871,.T.);
#1924=ORIENTED_EDGE('',*,*,#1923,.T.);
#1925=ORIENTED_EDGE('',*,*,#1902,.F.);
#1926=EDGE_LOOP('',(#1921,#1922,#1924,#1925));
#1927=FACE_OUTER_BOUND('',#1926,.F.);
#1928=ADVANCED_FACE('',(#1927),#1920,.T.);
#1929=CARTESIAN_POINT('',(0.E0,1.5E1,0.E0));
#1930=DIRECTION('',(0.E0,1.E0,0.E0));
#1931=DIRECTION('',(1.E0,0.E0,0.E0));
#1932=AXIS2_PLACEMENT_3D('',#1929,#1930,#1931);
#1933=PLANE('',#1932);
#1934=ORIENTED_EDGE('',*,*,#1869,.F.);
#1935=ORIENTED_EDGE('',*,*,#1890,.F.);
#1936=ORIENTED_EDGE('',*,*,#1904,.F.);
#1937=ORIENTED_EDGE('',*,*,#1923,.F.);
#1938=EDGE_LOOP('',(#1934,#1935,#1936,#1937));
#1939=FACE_OUTER_BOUND('',#1938,.F.);
#1941=ORIENTED_EDGE('',*,*,#1940,.T.);
#1943=ORIENTED_EDGE('',*,*,#1942,.T.);
#1944=EDGE_LOOP('',(#1941,#1943));
#1945=FACE_BOUND('',#1944,.F.);
#1947=ORIENTED_EDGE('',*,*,#1946,.T.);
#1949=ORIENTED_EDGE('',*,*,#1948,.T.);
#1950=EDGE_LOOP('',(#1947,#1949));
#1951=FACE_BOUND('',#1950,.F.);
#1952=ADVANCED_FACE('',(#1939,#1945,#1951),#1933,.T.);
#1953=CARTESIAN_POINT('',(1.25E1,-2.325E0,-3.E0));
#1954=DIRECTION('',(0.E0,1.E0,0.E0));
#1955=DIRECTION('',(1.E0,0.E0,0.E0));
#1956=AXIS2_PLACEMENT_3D('',#1953,#1954,#1955);
#1957=CYLINDRICAL_SURFACE('',#1956,5.6E0);
#1958=ORIENTED_EDGE('',*,*,#1940,.F.);
#1960=ORIENTED_EDGE('',*,*,#1959,.F.);
#1962=ORIENTED_EDGE('',*,*,#1961,.T.);
#1964=ORIENTED_EDGE('',*,*,#1963,.T.);
#1965=EDGE_LOOP('',(#1958,#1960,#1962,#1964));
#1966=FACE_OUTER_BOUND('',#1965,.F.);
#1967=ADVANCED_FACE('',(#1966),#1957,.F.);
#1968=CARTESIAN_POINT('',(1.25E1,-2.325E0,-3.E0));
#1969=DIRECTION('',(0.E0,1.E0,0.E0));
#1970=DIRECTION('',(1.E0,0.E0,0.E0));
#1971=AXIS2_PLACEMENT_3D('',#1968,#1969,#1970);
#1972=CYLINDRICAL_SURFACE('',#1971,5.6E0);
#1973=ORIENTED_EDGE('',*,*,#1942,.F.);
#1974=ORIENTED_EDGE('',*,*,#1963,.F.);
#1976=ORIENTED_EDGE('',*,*,#1975,.F.);
#1977=ORIENTED_EDGE('',*,*,#1959,.T.);
#1978=EDGE_LOOP('',(#1973,#1974,#1976,#1977));
#1979=FACE_OUTER_BOUND('',#1978,.F.);
#1980=ADVANCED_FACE('',(#1979),#1972,.F.);
#1981=CARTESIAN_POINT('',(1.25E1,9.E0,-3.E0));
#1982=DIRECTION('',(0.E0,1.E0,0.E0));
#1983=DIRECTION('',(1.E0,0.E0,0.E0));
#1984=AXIS2_PLACEMENT_3D('',#1981,#1982,#1983);
#1985=PLANE('',#1984);
#1986=ORIENTED_EDGE('',*,*,#1961,.F.);
#1987=ORIENTED_EDGE('',*,*,#1975,.T.);
#1988=EDGE_LOOP('',(#1986,#1987));
#1989=FACE_OUTER_BOUND('',#1988,.F.);
#1991=ORIENTED_EDGE('',*,*,#1990,.F.);
#1993=ORIENTED_EDGE('',*,*,#1992,.T.);
#1994=EDGE_LOOP('',(#1991,#1993));
#1995=FACE_BOUND('',#1994,.F.);
#1996=ADVANCED_FACE('',(#1989,#1995),#1985,.T.);
#1997=CARTESIAN_POINT('',(1.25E1,-2.325E0,-3.E0));
#1998=DIRECTION('',(0.E0,1.E0,0.E0));
#1999=DIRECTION('',(1.E0,0.E0,0.E0));
#2000=AXIS2_PLACEMENT_3D('',#1997,#1998,#1999);
#2001=CYLINDRICAL_SURFACE('',#2000,3.2E0);
#2002=ORIENTED_EDGE('',*,*,#1850,.T.);
#2004=ORIENTED_EDGE('',*,*,#2003,.T.);
#2005=ORIENTED_EDGE('',*,*,#1990,.T.);
#2007=ORIENTED_EDGE('',*,*,#2006,.F.);
#2008=EDGE_LOOP('',(#2002,#2004,#2005,#2007));
#2009=FACE_OUTER_BOUND('',#2008,.F.);
#2010=ADVANCED_FACE('',(#2009),#2001,.F.);
#2011=CARTESIAN_POINT('',(1.25E1,-2.325E0,-3.E0));
#2012=DIRECTION('',(0.E0,1.E0,0.E0));
#2013=DIRECTION('',(1.E0,0.E0,0.E0));
#2014=AXIS2_PLACEMENT_3D('',#2011,#2012,#2013);
#2015=CYLINDRICAL_SURFACE('',#2014,3.2E0);
#2016=ORIENTED_EDGE('',*,*,#1848,.T.);
#2017=ORIENTED_EDGE('',*,*,#2006,.T.);
#2018=ORIENTED_EDGE('',*,*,#1992,.F.);
#2019=ORIENTED_EDGE('',*,*,#2003,.F.);
#2020=EDGE_LOOP('',(#2016,#2017,#2018,#2019));
#2021=FACE_OUTER_BOUND('',#2020,.F.);
#2022=ADVANCED_FACE('',(#2021),#2015,.F.);
#2023=CARTESIAN_POINT('',(-1.25E1,-2.325E0,-3.E0));
#2024=DIRECTION('',(0.E0,1.E0,0.E0));
#2025=DIRECTION('',(1.E0,0.E0,0.E0));
#2026=AXIS2_PLACEMENT_3D('',#2023,#2024,#2025);
#2027=CYLINDRICAL_SURFACE('',#2026,5.6E0);
#2028=ORIENTED_EDGE('',*,*,#1946,.F.);
#2030=ORIENTED_EDGE('',*,*,#2029,.F.);
#2032=ORIENTED_EDGE('',*,*,#2031,.T.);
#2034=ORIENTED_EDGE('',*,*,#2033,.T.);
#2035=EDGE_LOOP('',(#2028,#2030,#2032,#2034));
#2036=FACE_OUTER_BOUND('',#2035,.F.);
#2037=ADVANCED_FACE('',(#2036),#2027,.F.);
#2038=CARTESIAN_POINT('',(-1.25E1,-2.325E0,-3.E0));
#2039=DIRECTION('',(0.E0,1.E0,0.E0));
#2040=DIRECTION('',(1.E0,0.E0,0.E0));
#2041=AXIS2_PLACEMENT_3D('',#2038,#2039,#2040);
#2042=CYLINDRICAL_SURFACE('',#2041,5.6E0);
#2043=ORIENTED_EDGE('',*,*,#1948,.F.);
#2044=ORIENTED_EDGE('',*,*,#2033,.F.);
#2046=ORIENTED_EDGE('',*,*,#2045,.F.);
#2047=ORIENTED_EDGE('',*,*,#2029,.T.);
#2048=EDGE_LOOP('',(#2043,#2044,#2046,#2047));
#2049=FACE_OUTER_BOUND('',#2048,.F.);
#2050=ADVANCED_FACE('',(#2049),#2042,.F.);
#2051=CARTESIAN_POINT('',(-1.25E1,9.E0,-3.E0));
#2052=DIRECTION('',(0.E0,1.E0,0.E0));
#2053=DIRECTION('',(1.E0,0.E0,0.E0));
#2054=AXIS2_PLACEMENT_3D('',#2051,#2052,#2053);
#2055=PLANE('',#2054);
#2056=ORIENTED_EDGE('',*,*,#2031,.F.);
#2057=ORIENTED_EDGE('',*,*,#2045,.T.);
#2058=EDGE_LOOP('',(#2056,#2057));
#2059=FACE_OUTER_BOUND('',#2058,.F.);
#2061=ORIENTED_EDGE('',*,*,#2060,.F.);
#2063=ORIENTED_EDGE('',*,*,#2062,.T.);
#2064=EDGE_LOOP('',(#2061,#2063));
#2065=FACE_BOUND('',#2064,.F.);
#2066=ADVANCED_FACE('',(#2059,#2065),#2055,.T.);
#2067=CARTESIAN_POINT('',(-1.25E1,-2.325E0,-3.E0));
#2068=DIRECTION('',(0.E0,1.E0,0.E0));
#2069=DIRECTION('',(1.E0,0.E0,0.E0));
#2070=AXIS2_PLACEMENT_3D('',#2067,#2068,#2069);
#2071=CYLINDRICAL_SURFACE('',#2070,3.2E0);
#2072=ORIENTED_EDGE('',*,*,#1856,.T.);
#2074=ORIENTED_EDGE('',*,*,#2073,.T.);
#2075=ORIENTED_EDGE('',*,*,#2060,.T.);
#2077=ORIENTED_EDGE('',*,*,#2076,.F.);
#2078=EDGE_LOOP('',(#2072,#2074,#2075,#2077));
#2079=FACE_OUTER_BOUND('',#2078,.F.);
#2080=ADVANCED_FACE('',(#2079),#2071,.F.);
#2081=CARTESIAN_POINT('',(-1.25E1,-2.325E0,-3.E0));
#2082=DIRECTION('',(0.E0,1.E0,0.E0));
#2083=DIRECTION('',(1.E0,0.E0,0.E0));
#2084=AXIS2_PLACEMENT_3D('',#2081,#2082,#2083);
#2085=CYLINDRICAL_SURFACE('',#2084,3.2E0);
#2086=ORIENTED_EDGE('',*,*,#1854,.T.);
#2087=ORIENTED_EDGE('',*,*,#2076,.T.);
#2088=ORIENTED_EDGE('',*,*,#2062,.F.);
#2089=ORIENTED_EDGE('',*,*,#2073,.F.);
#2090=EDGE_LOOP('',(#2086,#2087,#2088,#2089));
#2091=FACE_OUTER_BOUND('',#2090,.F.);
#2092=ADVANCED_FACE('',(#2091),#2085,.F.);
#2093=CARTESIAN_POINT('',(9.076385400084E0,7.5E0,7.5E0));
#2094=DIRECTION('',(1.E0,0.E0,0.E0));
#2095=DIRECTION('',(0.E0,-1.E0,0.E0));
#2096=AXIS2_PLACEMENT_3D('',#2093,#2094,#2095);
#2097=CYLINDRICAL_SURFACE('',#2096,4.E0);
#2098=ORIENTED_EDGE('',*,*,#1909,.F.);
#2100=ORIENTED_EDGE('',*,*,#2099,.F.);
#2102=ORIENTED_EDGE('',*,*,#2101,.T.);
#2104=ORIENTED_EDGE('',*,*,#2103,.T.);
#2105=EDGE_LOOP('',(#2098,#2100,#2102,#2104));
#2106=FACE_OUTER_BOUND('',#2105,.F.);
#2107=ADVANCED_FACE('',(#2106),#2097,.F.);
#2108=CARTESIAN_POINT('',(9.076385400084E0,7.5E0,7.5E0));
#2109=DIRECTION('',(1.E0,0.E0,0.E0));
#2110=DIRECTION('',(0.E0,-1.E0,0.E0));
#2111=AXIS2_PLACEMENT_3D('',#2108,#2109,#2110);
#2112=CYLINDRICAL_SURFACE('',#2111,4.E0);
#2113=ORIENTED_EDGE('',*,*,#1911,.F.);
#2114=ORIENTED_EDGE('',*,*,#2103,.F.);
#2116=ORIENTED_EDGE('',*,*,#2115,.F.);
#2117=ORIENTED_EDGE('',*,*,#2099,.T.);
#2118=EDGE_LOOP('',(#2113,#2114,#2116,#2117));
#2119=FACE_OUTER_BOUND('',#2118,.F.);
#2120=ADVANCED_FACE('',(#2119),#2112,.F.);
#2121=CARTESIAN_POINT('',(1.129827876194E1,7.5E0,7.5E0));
#2122=DIRECTION('',(1.E0,0.E0,0.E0));
#2123=DIRECTION('',(0.E0,-1.E0,0.E0));
#2124=AXIS2_PLACEMENT_3D('',#2121,#2122,#2123);
#2125=CONICAL_SURFACE('',#2124,2.E0,5.9E1);
#2127=ORIENTED_EDGE('',*,*,#2126,.T.);
#2128=ORIENTED_EDGE('',*,*,#2115,.T.);
#2130=ORIENTED_EDGE('',*,*,#2129,.F.);
#2131=EDGE_LOOP('',(#2127,#2128,#2130));
#2132=FACE_OUTER_BOUND('',#2131,.F.);
#2133=ADVANCED_FACE('',(#2132),#2125,.F.);
#2134=CARTESIAN_POINT('',(1.129827876194E1,7.5E0,7.5E0));
#2135=DIRECTION('',(1.E0,0.E0,0.E0));
#2136=DIRECTION('',(0.E0,-1.E0,0.E0));
#2137=AXIS2_PLACEMENT_3D('',#2134,#2135,#2136);
#2138=CONICAL_SURFACE('',#2137,2.E0,5.9E1);
#2139=ORIENTED_EDGE('',*,*,#2126,.F.);
#2140=ORIENTED_EDGE('',*,*,#2129,.T.);
#2141=ORIENTED_EDGE('',*,*,#2101,.F.);
#2142=EDGE_LOOP('',(#2139,#2140,#2141));
#2143=FACE_OUTER_BOUND('',#2142,.F.);
#2144=ADVANCED_FACE('',(#2143),#2138,.F.);
#2145=CARTESIAN_POINT('',(-3.05E1,7.5E0,7.5E0));
#2146=DIRECTION('',(1.E0,0.E0,0.E0));
#2147=DIRECTION('',(0.E0,1.E0,0.E0));
#2148=AXIS2_PLACEMENT_3D('',#2145,#2146,#2147);
#2149=CYLINDRICAL_SURFACE('',#2148,4.E0);
#2150=ORIENTED_EDGE('',*,*,#1875,.T.);
#2152=ORIENTED_EDGE('',*,*,#2151,.T.);
#2154=ORIENTED_EDGE('',*,*,#2153,.F.);
#2156=ORIENTED_EDGE('',*,*,#2155,.F.);
#2157=EDGE_LOOP('',(#2150,#2152,#2154,#2156));
#2158=FACE_OUTER_BOUND('',#2157,.F.);
#2159=ADVANCED_FACE('',(#2158),#2149,.F.);
#2160=CARTESIAN_POINT('',(-3.05E1,7.5E0,7.5E0));
#2161=DIRECTION('',(1.E0,0.E0,0.E0));
#2162=DIRECTION('',(0.E0,1.E0,0.E0));
#2163=AXIS2_PLACEMENT_3D('',#2160,#2161,#2162);
#2164=CYLINDRICAL_SURFACE('',#2163,4.E0);
#2165=ORIENTED_EDGE('',*,*,#1877,.T.);
#2166=ORIENTED_EDGE('',*,*,#2155,.T.);
#2168=ORIENTED_EDGE('',*,*,#2167,.F.);
#2169=ORIENTED_EDGE('',*,*,#2151,.F.);
#2170=EDGE_LOOP('',(#2165,#2166,#2168,#2169));
#2171=FACE_OUTER_BOUND('',#2170,.F.);
#2172=ADVANCED_FACE('',(#2171),#2164,.F.);
#2173=CARTESIAN_POINT('',(-1.25E1,7.5E0,7.5E0));
#2174=DIRECTION('',(1.E0,0.E0,0.E0));
#2175=DIRECTION('',(0.E0,1.E0,0.E0));
#2176=AXIS2_PLACEMENT_3D('',#2173,#2174,#2175);
#2177=PLANE('',#2176);
#2178=ORIENTED_EDGE('',*,*,#2153,.T.);
#2179=ORIENTED_EDGE('',*,*,#2167,.T.);
#2180=EDGE_LOOP('',(#2178,#2179));
#2181=FACE_OUTER_BOUND('',#2180,.F.);
#2182=ADVANCED_FACE('',(#2181),#2177,.F.);
#2183=CLOSED_SHELL('',(#1860,#1881,#1895,#1915,#1928,#1952,#1967,#1980,#1996,
#2010,#2022,#2037,#2050,#2066,#2080,#2092,#2107,#2120,#2133,#2144,#2159,#2172,
#2182));
#2184=MANIFOLD_SOLID_BREP('',#2183);
#2186=DIMENSIONAL_EXPONENTS(0.E0,0.E0,0.E0,0.E0,0.E0,0.E0,0.E0);
#2188=PLANE_ANGLE_MEASURE_WITH_UNIT(PLANE_ANGLE_MEASURE(1.745329251994E-2),
#2187);
#2189=(CONVERSION_BASED_UNIT('DEGREE',#2188)NAMED_UNIT(*)PLANE_ANGLE_UNIT());
#2191=UNCERTAINTY_MEASURE_WITH_UNIT(LENGTH_MEASURE(1.E-2),#2185,'closure',
'Maximum model space distance between geometric entities at asserted connectivities');
#2192=(GEOMETRIC_REPRESENTATION_CONTEXT(3)GLOBAL_UNCERTAINTY_ASSIGNED_CONTEXT((
#2191))GLOBAL_UNIT_ASSIGNED_CONTEXT((#2185,#2189,#2190))REPRESENTATION_CONTEXT(
'ID2','3'));
#2193=CARTESIAN_POINT('',(0.E0,0.E0,0.E0));
#2194=DIRECTION('',(0.E0,0.E0,1.E0));
#2195=DIRECTION('',(1.E0,0.E0,0.E0));
#2198=MECHANICAL_CONTEXT('',#1522,'mechanical');
#2199=PRODUCT('EP_47_02','EP_47_02','NOT SPECIFIED',(#2198));
#2200=PRODUCT_DEFINITION_FORMATION_WITH_SPECIFIED_SOURCE('6','LAST_VERSION',
#2199,.MADE.);
#2206=CARTESIAN_POINT('',(0.E0,2.125E2,2.E1));
#2207=DIRECTION('',(1.E0,0.E0,0.E0));
#2208=DIRECTION('',(0.E0,-1.E0,0.E0));
#2209=AXIS2_PLACEMENT_3D('',#2206,#2207,#2208);
#2210=ITEM_DEFINED_TRANSFORMATION('','',#2196,#2209);
#2211=(REPRESENTATION_RELATIONSHIP('','',#2197,#1533)REPRESENTATION_RELATIONSHIP_WITH_TRANSFORMATION(#2210)SHAPE_REPRESENTATION_RELATIONSHIP());
#2212=CONTEXT_DEPENDENT_SHAPE_REPRESENTATION(#2211,#2205);
#2215=CARTESIAN_POINT('',(1.5E1,-2.125E2,5.E0));
#2216=DIRECTION('',(0.E0,0.E0,1.E0));
#2217=DIRECTION('',(0.E0,1.E0,0.E0));
#2218=AXIS2_PLACEMENT_3D('',#2215,#2216,#2217);
#2219=ITEM_DEFINED_TRANSFORMATION('','',#2196,#2218);
#2220=(REPRESENTATION_RELATIONSHIP('','',#2197,#1533)REPRESENTATION_RELATIONSHIP_WITH_TRANSFORMATION(#2219)SHAPE_REPRESENTATION_RELATIONSHIP());
#2221=CONTEXT_DEPENDENT_SHAPE_REPRESENTATION(#2220,#2214);
#2222=CARTESIAN_POINT('',(-4.263256414561E-14,2.E1,1.4E2));
#2223=DIRECTION('',(-1.E0,0.E0,0.E0));
#2224=DIRECTION('',(0.E0,1.E0,0.E0));
#2225=AXIS2_PLACEMENT_3D('',#2222,#2223,#2224);
#2227=CARTESIAN_POINT('',(-4.263256414561E-14,2.E1,1.4E2));
#2228=DIRECTION('',(-1.E0,0.E0,0.E0));
#2229=DIRECTION('',(0.E0,-1.E0,0.E0));
#2230=AXIS2_PLACEMENT_3D('',#2227,#2228,#2229);
#2232=CARTESIAN_POINT('',(-3.552713678801E-14,6.E1,1.4E2));
#2233=DIRECTION('',(-1.E0,0.E0,0.E0));
#2234=DIRECTION('',(0.E0,1.E0,0.E0));
#2235=AXIS2_PLACEMENT_3D('',#2232,#2233,#2234);
#2237=CARTESIAN_POINT('',(-3.641531520771E-14,6.E1,1.4E2));
#2238=DIRECTION('',(-1.E0,0.E0,0.E0));
#2239=DIRECTION('',(0.E0,-1.E0,0.E0));
#2240=AXIS2_PLACEMENT_3D('',#2237,#2238,#2239);
#2242=CARTESIAN_POINT('',(-4.352074256531E-14,2.E1,1.E2));
#2243=DIRECTION('',(-1.E0,0.E0,0.E0));
#2244=DIRECTION('',(0.E0,1.E0,0.E0));
#2245=AXIS2_PLACEMENT_3D('',#2242,#2243,#2244);
#2247=CARTESIAN_POINT('',(-4.440892098501E-14,2.E1,1.E2));
#2248=DIRECTION('',(-1.E0,0.E0,0.E0));
#2249=DIRECTION('',(0.E0,-1.E0,0.E0));
#2250=AXIS2_PLACEMENT_3D('',#2247,#2248,#2249);
#2252=CARTESIAN_POINT('',(-4.085620730621E-14,6.E1,1.E2));
#2253=DIRECTION('',(-1.E0,0.E0,0.E0));
#2254=DIRECTION('',(0.E0,1.E0,0.E0));
#2255=AXIS2_PLACEMENT_3D('',#2252,#2253,#2254);
#2257=CARTESIAN_POINT('',(-4.174438572591E-14,6.E1,1.E2));
#2258=DIRECTION('',(-1.E0,0.E0,0.E0));
#2259=DIRECTION('',(0.E0,-1.E0,0.E0));
#2260=AXIS2_PLACEMENT_3D('',#2257,#2258,#2259);
#2262=CARTESIAN_POINT('',(-5.329070518201E-14,2.E1,6.E1));
#2263=DIRECTION('',(-1.E0,0.E0,0.E0));
#2264=DIRECTION('',(0.E0,1.E0,0.E0));
#2265=AXIS2_PLACEMENT_3D('',#2262,#2263,#2264);
#2267=CARTESIAN_POINT('',(-5.595524044111E-14,2.E1,6.E1));
#2268=DIRECTION('',(-1.E0,0.E0,0.E0));
#2269=DIRECTION('',(0.E0,-1.E0,0.E0));
#2270=AXIS2_PLACEMENT_3D('',#2267,#2268,#2269);
#2272=CARTESIAN_POINT('',(-4.352074256531E-14,6.E1,6.E1));
#2273=DIRECTION('',(-1.E0,0.E0,0.E0));
#2274=DIRECTION('',(0.E0,1.E0,0.E0));
#2275=AXIS2_PLACEMENT_3D('',#2272,#2273,#2274);
#2277=CARTESIAN_POINT('',(-4.352074256531E-14,6.E1,6.E1));
#2278=DIRECTION('',(-1.E0,0.E0,0.E0));
#2279=DIRECTION('',(0.E0,-1.E0,0.E0));
#2280=AXIS2_PLACEMENT_3D('',#2277,#2278,#2279);
#2282=DIRECTION('',(1.E0,0.E0,0.E0));
#2283=VECTOR('',#2282,8.5E0);
#2284=CARTESIAN_POINT('',(-3.808837609707E-14,2.45E1,1.4E2));
#2285=LINE('',#2284,#2283);
#2286=DIRECTION('',(-1.E0,0.E0,0.E0));
#2287=VECTOR('',#2286,8.5E0);
#2288=CARTESIAN_POINT('',(8.5E0,1.55E1,1.4E2));
#2289=LINE('',#2288,#2287);
#2290=CARTESIAN_POINT('',(8.5E0,2.E1,1.4E2));
#2291=DIRECTION('',(1.E0,0.E0,0.E0));
#2292=DIRECTION('',(0.E0,1.E0,0.E0));
#2293=AXIS2_PLACEMENT_3D('',#2290,#2291,#2292);
#2295=CARTESIAN_POINT('',(8.5E0,2.E1,1.4E2));
#2296=DIRECTION('',(1.E0,0.E0,0.E0));
#2297=DIRECTION('',(0.E0,-1.E0,0.E0));
#2298=AXIS2_PLACEMENT_3D('',#2295,#2296,#2297);
#2300=CARTESIAN_POINT('',(8.5E0,2.E1,1.E2));
#2301=DIRECTION('',(1.E0,0.E0,0.E0));
#2302=DIRECTION('',(0.E0,1.E0,0.E0));
#2303=AXIS2_PLACEMENT_3D('',#2300,#2301,#2302);
#2305=CARTESIAN_POINT('',(8.5E0,2.E1,1.E2));
#2306=DIRECTION('',(1.E0,0.E0,0.E0));
#2307=DIRECTION('',(0.E0,-1.E0,0.E0));
#2308=AXIS2_PLACEMENT_3D('',#2305,#2306,#2307);
#2310=CARTESIAN_POINT('',(8.5E0,2.E1,6.E1));
#2311=DIRECTION('',(1.E0,0.E0,0.E0));
#2312=DIRECTION('',(0.E0,1.E0,0.E0));
#2313=AXIS2_PLACEMENT_3D('',#2310,#2311,#2312);
#2315=CARTESIAN_POINT('',(8.5E0,2.E1,6.E1));
#2316=DIRECTION('',(1.E0,0.E0,0.E0));
#2317=DIRECTION('',(0.E0,-1.E0,0.E0));
#2318=AXIS2_PLACEMENT_3D('',#2315,#2316,#2317);
#2320=CARTESIAN_POINT('',(8.5E0,2.E1,2.E1));
#2321=DIRECTION('',(1.E0,0.E0,0.E0));
#2322=DIRECTION('',(0.E0,1.E0,0.E0));
#2323=AXIS2_PLACEMENT_3D('',#2320,#2321,#2322);
#2325=CARTESIAN_POINT('',(8.5E0,2.E1,2.E1));
#2326=DIRECTION('',(1.E0,0.E0,0.E0));
#2327=DIRECTION('',(0.E0,-1.E0,0.E0));
#2328=AXIS2_PLACEMENT_3D('',#2325,#2326,#2327);
#2330=DIRECTION('',(1.E0,0.E0,0.E0));
#2331=VECTOR('',#2330,8.5E0);
#2332=CARTESIAN_POINT('',(-3.927261399E-14,2.45E1,1.E2));
#2333=LINE('',#2332,#2331);
#2334=DIRECTION('',(-1.E0,0.E0,0.E0));
#2335=VECTOR('',#2334,8.5E0);
#2336=CARTESIAN_POINT('',(8.5E0,1.55E1,1.E2));
#2337=LINE('',#2336,#2335);
#2338=DIRECTION('',(1.E0,0.E0,0.E0));
#2339=VECTOR('',#2338,8.5E0);
#2340=CARTESIAN_POINT('',(-4.578592240114E-14,2.45E1,6.E1));
#2341=LINE('',#2340,#2339);
#2342=DIRECTION('',(-1.E0,0.E0,0.E0));
#2343=VECTOR('',#2342,8.5E0);
#2344=CARTESIAN_POINT('',(8.5E0,1.55E1,6.E1));
#2345=LINE('',#2344,#2343);
#2346=CARTESIAN_POINT('',(-5.684341886081E-14,2.E1,2.E1));
#2347=DIRECTION('',(1.E0,0.E0,0.E0));
#2348=DIRECTION('',(0.E0,1.E0,0.E0));
#2349=AXIS2_PLACEMENT_3D('',#2346,#2347,#2348);
#2351=CARTESIAN_POINT('',(-5.684341886081E-14,2.E1,2.E1));
#2352=DIRECTION('',(1.E0,0.E0,0.E0));
#2353=DIRECTION('',(0.E0,-1.E0,0.E0));
#2354=AXIS2_PLACEMENT_3D('',#2351,#2352,#2353);
#2356=DIRECTION('',(1.E0,0.E0,0.E0));
#2357=VECTOR('',#2356,8.5E0);
#2358=CARTESIAN_POINT('',(-4.756227924054E-14,2.45E1,2.E1));
#2359=LINE('',#2358,#2357);
#2360=DIRECTION('',(-1.E0,0.E0,0.E0));
#2361=VECTOR('',#2360,8.5E0);
#2362=CARTESIAN_POINT('',(8.5E0,1.55E1,2.E1));
#2363=LINE('',#2362,#2361);
#2364=DIRECTION('',(-1.E0,0.E0,0.E0));
#2365=VECTOR('',#2364,1.515E2);
#2366=CARTESIAN_POINT('',(1.6E2,3.6E1,8.5E0));
#2367=LINE('',#2366,#2365);
#2368=DIRECTION('',(0.E0,0.E0,1.E0));
#2369=VECTOR('',#2368,1.515E2);
#2370=CARTESIAN_POINT('',(8.5E0,3.6E1,8.5E0));
#2371=LINE('',#2370,#2369);
#2372=DIRECTION('',(1.E0,0.E0,0.E0));
#2373=VECTOR('',#2372,1.0329099E1);
#2374=CARTESIAN_POINT('',(8.5E0,3.6E1,1.6E2));
#2375=LINE('',#2374,#2373);
#2376=DIRECTION('',(-1.E0,0.E0,0.E0));
#2377=VECTOR('',#2376,1.515E2);
#2378=CARTESIAN_POINT('',(1.6E2,5.E0,8.5E0));
#2379=LINE('',#2378,#2377);
#2380=DIRECTION('',(0.E0,1.E0,0.E0));
#2381=VECTOR('',#2380,3.1E1);
#2382=CARTESIAN_POINT('',(8.5E0,5.E0,8.5E0));
#2383=LINE('',#2382,#2381);
#2384=CARTESIAN_POINT('',(1.4E2,2.E1,8.5E0));
#2385=DIRECTION('',(0.E0,0.E0,-1.E0));
#2386=DIRECTION('',(0.E0,-1.E0,0.E0));
#2387=AXIS2_PLACEMENT_3D('',#2384,#2385,#2386);
#2389=DIRECTION('',(0.E0,0.E0,-1.E0));
#2390=VECTOR('',#2389,8.5E0);
#2391=CARTESIAN_POINT('',(1.4E2,2.45E1,8.5E0));
#2392=LINE('',#2391,#2390);
#2393=DIRECTION('',(0.E0,0.E0,1.E0));
#2394=VECTOR('',#2393,8.5E0);
#2395=CARTESIAN_POINT('',(1.4E2,1.55E1,0.E0));
#2396=LINE('',#2395,#2394);
#2397=CARTESIAN_POINT('',(1.4E2,2.E1,8.5E0));
#2398=DIRECTION('',(0.E0,0.E0,-1.E0));
#2399=DIRECTION('',(0.E0,1.E0,0.E0));
#2400=AXIS2_PLACEMENT_3D('',#2397,#2398,#2399);
#2402=CARTESIAN_POINT('',(1.4E2,2.E1,0.E0));
#2403=DIRECTION('',(0.E0,0.E0,-1.E0));
#2404=DIRECTION('',(0.E0,1.E0,0.E0));
#2405=AXIS2_PLACEMENT_3D('',#2402,#2403,#2404);
#2407=CARTESIAN_POINT('',(1.4E2,2.E1,0.E0));
#2408=DIRECTION('',(0.E0,0.E0,-1.E0));
#2409=DIRECTION('',(0.E0,-1.E0,0.E0));
#2410=AXIS2_PLACEMENT_3D('',#2407,#2408,#2409);
#2412=CARTESIAN_POINT('',(1.E2,2.E1,0.E0));
#2413=DIRECTION('',(0.E0,0.E0,-1.E0));
#2414=DIRECTION('',(0.E0,1.E0,0.E0));
#2415=AXIS2_PLACEMENT_3D('',#2412,#2413,#2414);
#2417=CARTESIAN_POINT('',(1.E2,2.E1,0.E0));
#2418=DIRECTION('',(0.E0,0.E0,-1.E0));
#2419=DIRECTION('',(0.E0,-1.E0,0.E0));
#2420=AXIS2_PLACEMENT_3D('',#2417,#2418,#2419);
#2422=CARTESIAN_POINT('',(6.E1,2.E1,0.E0));
#2423=DIRECTION('',(0.E0,0.E0,-1.E0));
#2424=DIRECTION('',(0.E0,1.E0,0.E0));
#2425=AXIS2_PLACEMENT_3D('',#2422,#2423,#2424);
#2427=CARTESIAN_POINT('',(6.E1,2.E1,0.E0));
#2428=DIRECTION('',(0.E0,0.E0,-1.E0));
#2429=DIRECTION('',(0.E0,-1.E0,0.E0));
#2430=AXIS2_PLACEMENT_3D('',#2427,#2428,#2429);
#2432=CARTESIAN_POINT('',(2.E1,2.E1,0.E0));
#2433=DIRECTION('',(0.E0,0.E0,-1.E0));
#2434=DIRECTION('',(0.E0,1.E0,0.E0));
#2435=AXIS2_PLACEMENT_3D('',#2432,#2433,#2434);
#2437=CARTESIAN_POINT('',(2.E1,2.E1,0.E0));
#2438=DIRECTION('',(0.E0,0.E0,-1.E0));
#2439=DIRECTION('',(0.E0,-1.E0,0.E0));
#2440=AXIS2_PLACEMENT_3D('',#2437,#2438,#2439);
#2442=CARTESIAN_POINT('',(1.4E2,6.E1,0.E0));
#2443=DIRECTION('',(0.E0,0.E0,-1.E0));
#2444=DIRECTION('',(0.E0,1.E0,0.E0));
#2445=AXIS2_PLACEMENT_3D('',#2442,#2443,#2444);
#2447=CARTESIAN_POINT('',(1.4E2,6.E1,0.E0));
#2448=DIRECTION('',(0.E0,0.E0,-1.E0));
#2449=DIRECTION('',(0.E0,-1.E0,0.E0));
#2450=AXIS2_PLACEMENT_3D('',#2447,#2448,#2449);
#2452=CARTESIAN_POINT('',(1.E2,6.E1,0.E0));
#2453=DIRECTION('',(0.E0,0.E0,-1.E0));
#2454=DIRECTION('',(0.E0,1.E0,0.E0));
#2455=AXIS2_PLACEMENT_3D('',#2452,#2453,#2454);
#2457=CARTESIAN_POINT('',(1.E2,6.E1,0.E0));
#2458=DIRECTION('',(0.E0,0.E0,-1.E0));
#2459=DIRECTION('',(0.E0,-1.E0,0.E0));
#2460=AXIS2_PLACEMENT_3D('',#2457,#2458,#2459);
#2462=CARTESIAN_POINT('',(6.E1,6.E1,0.E0));
#2463=DIRECTION('',(0.E0,0.E0,-1.E0));
#2464=DIRECTION('',(0.E0,1.E0,0.E0));
#2465=AXIS2_PLACEMENT_3D('',#2462,#2463,#2464);
#2467=CARTESIAN_POINT('',(6.E1,6.E1,0.E0));
#2468=DIRECTION('',(0.E0,0.E0,-1.E0));
#2469=DIRECTION('',(0.E0,-1.E0,0.E0));
#2470=AXIS2_PLACEMENT_3D('',#2467,#2468,#2469);
#2472=DIRECTION('',(0.E0,-1.E0,0.E0));
#2473=VECTOR('',#2472,8.E1);
#2474=CARTESIAN_POINT('',(0.E0,8.E1,0.E0));
#2475=LINE('',#2474,#2473);
#2476=DIRECTION('',(1.E0,0.E0,0.E0));
#2477=VECTOR('',#2476,1.6E2);
#2478=CARTESIAN_POINT('',(0.E0,0.E0,0.E0));
#2479=LINE('',#2478,#2477);
#2480=DIRECTION('',(0.E0,1.E0,0.E0));
#2481=VECTOR('',#2480,8.E1);
#2482=CARTESIAN_POINT('',(1.6E2,-1.247390314347E-14,1.440361823840E-14));
#2483=LINE('',#2482,#2481);
#2484=CARTESIAN_POINT('',(1.E2,2.E1,8.5E0));
#2485=DIRECTION('',(0.E0,0.E0,-1.E0));
#2486=DIRECTION('',(0.E0,1.E0,0.E0));
#2487=AXIS2_PLACEMENT_3D('',#2484,#2485,#2486);
#2489=CARTESIAN_POINT('',(1.E2,2.E1,8.5E0));
#2490=DIRECTION('',(0.E0,0.E0,-1.E0));
#2491=DIRECTION('',(0.E0,-1.E0,0.E0));
#2492=AXIS2_PLACEMENT_3D('',#2489,#2490,#2491);
#2494=DIRECTION('',(0.E0,0.E0,-1.E0));
#2495=VECTOR('',#2494,8.5E0);
#2496=CARTESIAN_POINT('',(1.E2,2.45E1,8.5E0));
#2497=LINE('',#2496,#2495);
#2498=DIRECTION('',(0.E0,0.E0,1.E0));
#2499=VECTOR('',#2498,8.5E0);
#2500=CARTESIAN_POINT('',(1.E2,1.55E1,0.E0));
#2501=LINE('',#2500,#2499);
#2502=CARTESIAN_POINT('',(6.E1,2.E1,8.5E0));
#2503=DIRECTION('',(0.E0,0.E0,-1.E0));
#2504=DIRECTION('',(0.E0,1.E0,0.E0));
#2505=AXIS2_PLACEMENT_3D('',#2502,#2503,#2504);
#2507=CARTESIAN_POINT('',(6.E1,2.E1,8.5E0));
#2508=DIRECTION('',(0.E0,0.E0,-1.E0));
#2509=DIRECTION('',(0.E0,-1.E0,0.E0));
#2510=AXIS2_PLACEMENT_3D('',#2507,#2508,#2509);
#2512=DIRECTION('',(0.E0,0.E0,-1.E0));
#2513=VECTOR('',#2512,8.5E0);
#2514=CARTESIAN_POINT('',(6.E1,2.45E1,8.5E0));
#2515=LINE('',#2514,#2513);
#2516=DIRECTION('',(0.E0,0.E0,1.E0));
#2517=VECTOR('',#2516,8.5E0);
#2518=CARTESIAN_POINT('',(6.E1,1.55E1,0.E0));
#2519=LINE('',#2518,#2517);
#2520=CARTESIAN_POINT('',(2.E1,2.E1,8.5E0));
#2521=DIRECTION('',(0.E0,0.E0,-1.E0));
#2522=DIRECTION('',(0.E0,1.E0,0.E0));
#2523=AXIS2_PLACEMENT_3D('',#2520,#2521,#2522);
#2525=CARTESIAN_POINT('',(2.E1,2.E1,8.5E0));
#2526=DIRECTION('',(0.E0,0.E0,-1.E0));
#2527=DIRECTION('',(0.E0,-1.E0,0.E0));
#2528=AXIS2_PLACEMENT_3D('',#2525,#2526,#2527);
#2530=DIRECTION('',(0.E0,0.E0,-1.E0));
#2531=VECTOR('',#2530,8.5E0);
#2532=CARTESIAN_POINT('',(2.E1,2.45E1,8.5E0));
#2533=LINE('',#2532,#2531);
#2534=DIRECTION('',(0.E0,0.E0,1.E0));
#2535=VECTOR('',#2534,8.5E0);
#2536=CARTESIAN_POINT('',(2.E1,1.55E1,0.E0));
#2537=LINE('',#2536,#2535);
#2538=CARTESIAN_POINT('',(1.4E2,6.E1,8.5E0));
#2539=DIRECTION('',(0.E0,0.E0,-1.E0));
#2540=DIRECTION('',(0.E0,1.E0,0.E0));
#2541=AXIS2_PLACEMENT_3D('',#2538,#2539,#2540);
#2543=CARTESIAN_POINT('',(1.4E2,6.E1,8.5E0));
#2544=DIRECTION('',(0.E0,0.E0,-1.E0));
#2545=DIRECTION('',(0.E0,-1.E0,0.E0));
#2546=AXIS2_PLACEMENT_3D('',#2543,#2544,#2545);
#2548=DIRECTION('',(0.E0,0.E0,-1.E0));
#2549=VECTOR('',#2548,8.5E0);
#2550=CARTESIAN_POINT('',(1.4E2,6.45E1,8.5E0));
#2551=LINE('',#2550,#2549);
#2552=DIRECTION('',(0.E0,0.E0,1.E0));
#2553=VECTOR('',#2552,8.5E0);
#2554=CARTESIAN_POINT('',(1.4E2,5.55E1,0.E0));
#2555=LINE('',#2554,#2553);
#2556=CARTESIAN_POINT('',(1.E2,6.E1,8.5E0));
#2557=DIRECTION('',(0.E0,0.E0,-1.E0));
#2558=DIRECTION('',(0.E0,-1.E0,0.E0));
#2559=AXIS2_PLACEMENT_3D('',#2556,#2557,#2558);
#2561=DIRECTION('',(0.E0,0.E0,-1.E0));
#2562=VECTOR('',#2561,8.5E0);
#2563=CARTESIAN_POINT('',(1.E2,6.45E1,8.5E0));
#2564=LINE('',#2563,#2562);
#2565=DIRECTION('',(0.E0,0.E0,1.E0));
#2566=VECTOR('',#2565,8.5E0);
#2567=CARTESIAN_POINT('',(1.E2,5.55E1,0.E0));
#2568=LINE('',#2567,#2566);
#2569=CARTESIAN_POINT('',(1.E2,6.E1,8.5E0));
#2570=DIRECTION('',(0.E0,0.E0,-1.E0));
#2571=DIRECTION('',(0.E0,1.E0,0.E0));
#2572=AXIS2_PLACEMENT_3D('',#2569,#2570,#2571);
#2574=CARTESIAN_POINT('',(6.E1,6.E1,8.5E0));
#2575=DIRECTION('',(0.E0,0.E0,-1.E0));
#2576=DIRECTION('',(0.E0,-1.E0,0.E0));
#2577=AXIS2_PLACEMENT_3D('',#2574,#2575,#2576);
#2579=DIRECTION('',(0.E0,0.E0,-1.E0));
#2580=VECTOR('',#2579,8.5E0);
#2581=CARTESIAN_POINT('',(6.E1,6.45E1,8.5E0));
#2582=LINE('',#2581,#2580);
#2583=DIRECTION('',(0.E0,0.E0,1.E0));
#2584=VECTOR('',#2583,8.5E0);
#2585=CARTESIAN_POINT('',(6.E1,5.55E1,0.E0));
#2586=LINE('',#2585,#2584);
#2587=CARTESIAN_POINT('',(6.E1,6.E1,8.5E0));
#2588=DIRECTION('',(0.E0,0.E0,-1.E0));
#2589=DIRECTION('',(0.E0,1.E0,0.E0));
#2590=AXIS2_PLACEMENT_3D('',#2587,#2588,#2589);
#2592=CARTESIAN_POINT('',(2.E1,6.E1,8.5E0));
#2593=DIRECTION('',(0.E0,0.E0,-1.E0));
#2594=DIRECTION('',(0.E0,-1.E0,0.E0));
#2595=AXIS2_PLACEMENT_3D('',#2592,#2593,#2594);
#2597=DIRECTION('',(0.E0,0.E0,-1.E0));
#2598=VECTOR('',#2597,8.5E0);
#2599=CARTESIAN_POINT('',(2.E1,6.45E1,8.5E0));
#2600=LINE('',#2599,#2598);
#2601=CARTESIAN_POINT('',(2.E1,6.E1,0.E0));
#2602=DIRECTION('',(0.E0,0.E0,1.E0));
#2603=DIRECTION('',(0.E0,1.E0,0.E0));
#2604=AXIS2_PLACEMENT_3D('',#2601,#2602,#2603);
#2606=DIRECTION('',(0.E0,0.E0,1.E0));
#2607=VECTOR('',#2606,8.5E0);
#2608=CARTESIAN_POINT('',(2.E1,5.55E1,0.E0));
#2609=LINE('',#2608,#2607);
#2610=CARTESIAN_POINT('',(2.E1,6.E1,8.5E0));
#2611=DIRECTION('',(0.E0,0.E0,-1.E0));
#2612=DIRECTION('',(0.E0,1.E0,0.E0));
#2613=AXIS2_PLACEMENT_3D('',#2610,#2611,#2612);
#2615=CARTESIAN_POINT('',(2.E1,6.E1,0.E0));
#2616=DIRECTION('',(0.E0,0.E0,1.E0));
#2617=DIRECTION('',(0.E0,-1.E0,0.E0));
#2618=AXIS2_PLACEMENT_3D('',#2615,#2616,#2617);
#2620=DIRECTION('',(1.E0,0.E0,0.E0));
#2621=VECTOR('',#2620,1.515E2);
#2622=CARTESIAN_POINT('',(8.5E0,4.4E1,8.5E0));
#2623=LINE('',#2622,#2621);
#2624=DIRECTION('',(0.E0,0.E0,1.E0));
#2625=VECTOR('',#2624,1.033013743E1);
#2626=CARTESIAN_POINT('',(1.6E2,4.4E1,8.5E0));
#2627=LINE('',#2626,#2625);
#2628=DIRECTION('',(-1.E0,0.E0,0.E0));
#2629=VECTOR('',#2628,1.0329099E1);
#2630=CARTESIAN_POINT('',(1.8829099E1,4.4E1,1.6E2));
#2631=LINE('',#2630,#2629);
#2632=DIRECTION('',(0.E0,0.E0,-1.E0));
#2633=VECTOR('',#2632,1.515E2);
#2634=CARTESIAN_POINT('',(8.5E0,4.4E1,1.6E2));
#2635=LINE('',#2634,#2633);
#2636=DIRECTION('',(0.E0,1.E0,0.E0));
#2637=VECTOR('',#2636,3.1E1);
#2638=CARTESIAN_POINT('',(1.6E2,5.E0,8.5E0));
#2639=LINE('',#2638,#2637);
#2640=DIRECTION('',(0.E0,0.E0,1.E0));
#2641=VECTOR('',#2640,1.033013743E1);
#2642=CARTESIAN_POINT('',(1.6E2,3.6E1,8.5E0));
#2643=LINE('',#2642,#2641);
#2644=DIRECTION('',(0.E0,1.E0,0.E0));
#2645=VECTOR('',#2644,3.1E1);
#2646=CARTESIAN_POINT('',(1.6E2,4.4E1,8.5E0));
#2647=LINE('',#2646,#2645);
#2648=DIRECTION('',(0.E0,0.E0,1.E0));
#2649=VECTOR('',#2648,2.1E1);
#2650=CARTESIAN_POINT('',(1.6E2,-1.247390314347E-14,1.440361823840E-14));
#2651=LINE('',#2650,#2649);
#2652=DIRECTION('',(0.E0,1.E0,0.E0));
#2653=VECTOR('',#2652,5.E0);
#2654=CARTESIAN_POINT('',(1.6E2,-2.214056981013E-14,2.1E1));
#2655=LINE('',#2654,#2653);
#2656=DIRECTION('',(0.E0,0.E0,-1.E0));
#2657=VECTOR('',#2656,1.25E1);
#2658=CARTESIAN_POINT('',(1.6E2,5.E0,2.1E1));
#2659=LINE('',#2658,#2657);
#2660=DIRECTION('',(7.071093818721E-1,0.E0,-7.071041804914E-1));
#2661=VECTOR('',#2660,1.996450685271E2);
#2662=CARTESIAN_POINT('',(1.8829099E1,4.4E1,1.6E2));
#2663=LINE('',#2662,#2661);
#2664=DIRECTION('',(0.E0,-1.E0,0.E0));
#2665=VECTOR('',#2664,8.E0);
#2666=CARTESIAN_POINT('',(1.6E2,4.4E1,1.883013743E1));
#2667=LINE('',#2666,#2665);
#2668=DIRECTION('',(-7.071093818721E-1,0.E0,7.071041804914E-1));
#2669=VECTOR('',#2668,1.996450685271E2);
#2670=CARTESIAN_POINT('',(1.6E2,3.6E1,1.883013743E1));
#2671=LINE('',#2670,#2669);
#2672=DIRECTION('',(0.E0,1.E0,0.E0));
#2673=VECTOR('',#2672,8.E0);
#2674=CARTESIAN_POINT('',(1.8829099E1,3.6E1,1.6E2));
#2675=LINE('',#2674,#2673);
#2676=DIRECTION('',(0.E0,-1.E0,0.E0));
#2677=VECTOR('',#2676,3.1E1);
#2678=CARTESIAN_POINT('',(8.5E0,7.5E1,1.6E2));
#2679=LINE('',#2678,#2677);
#2680=DIRECTION('',(0.E0,-1.E0,0.E0));
#2681=VECTOR('',#2680,3.1E1);
#2682=CARTESIAN_POINT('',(8.5E0,3.6E1,1.6E2));
#2683=LINE('',#2682,#2681);
#2684=DIRECTION('',(1.E0,0.E0,0.E0));
#2685=VECTOR('',#2684,1.25E1);
#2686=CARTESIAN_POINT('',(8.5E0,5.E0,1.6E2));
#2687=LINE('',#2686,#2685);
#2688=DIRECTION('',(0.E0,1.E0,0.E0));
#2689=VECTOR('',#2688,8.E1);
#2690=CARTESIAN_POINT('',(-1.321938034547E-14,0.E0,1.6E2));
#2691=LINE('',#2690,#2689);
#2692=CARTESIAN_POINT('',(8.5E0,6.E1,1.4E2));
#2693=DIRECTION('',(1.E0,0.E0,0.E0));
#2694=DIRECTION('',(0.E0,1.E0,0.E0));
#2695=AXIS2_PLACEMENT_3D('',#2692,#2693,#2694);
#2697=CARTESIAN_POINT('',(8.5E0,6.E1,1.4E2));
#2698=DIRECTION('',(1.E0,0.E0,0.E0));
#2699=DIRECTION('',(0.E0,-1.E0,0.E0));
#2700=AXIS2_PLACEMENT_3D('',#2697,#2698,#2699);
#2702=CARTESIAN_POINT('',(8.5E0,6.E1,1.E2));
#2703=DIRECTION('',(1.E0,0.E0,0.E0));
#2704=DIRECTION('',(0.E0,1.E0,0.E0));
#2705=AXIS2_PLACEMENT_3D('',#2702,#2703,#2704);
#2707=CARTESIAN_POINT('',(8.5E0,6.E1,1.E2));
#2708=DIRECTION('',(1.E0,0.E0,0.E0));
#2709=DIRECTION('',(0.E0,-1.E0,0.E0));
#2710=AXIS2_PLACEMENT_3D('',#2707,#2708,#2709);
#2712=CARTESIAN_POINT('',(8.5E0,6.E1,6.E1));
#2713=DIRECTION('',(1.E0,0.E0,0.E0));
#2714=DIRECTION('',(0.E0,1.E0,0.E0));
#2715=AXIS2_PLACEMENT_3D('',#2712,#2713,#2714);
#2717=CARTESIAN_POINT('',(8.5E0,6.E1,6.E1));
#2718=DIRECTION('',(1.E0,0.E0,0.E0));
#2719=DIRECTION('',(0.E0,-1.E0,0.E0));
#2720=AXIS2_PLACEMENT_3D('',#2717,#2718,#2719);
#2722=CARTESIAN_POINT('',(8.5E0,6.E1,2.E1));
#2723=DIRECTION('',(1.E0,0.E0,0.E0));
#2724=DIRECTION('',(0.E0,1.E0,0.E0));
#2725=AXIS2_PLACEMENT_3D('',#2722,#2723,#2724);
#2727=CARTESIAN_POINT('',(8.5E0,6.E1,2.E1));
#2728=DIRECTION('',(1.E0,0.E0,0.E0));
#2729=DIRECTION('',(0.E0,-1.E0,0.E0));
#2730=AXIS2_PLACEMENT_3D('',#2727,#2728,#2729);
#2732=DIRECTION('',(0.E0,-1.E0,0.E0));
#2733=VECTOR('',#2732,3.1E1);
#2734=CARTESIAN_POINT('',(8.5E0,7.5E1,8.5E0));
#2735=LINE('',#2734,#2733);
#2736=DIRECTION('',(1.E0,0.E0,0.E0));
#2737=VECTOR('',#2736,8.5E0);
#2738=CARTESIAN_POINT('',(-3.394354347180E-14,6.45E1,1.4E2));
#2739=LINE('',#2738,#2737);
#2740=DIRECTION('',(-1.E0,0.E0,0.E0));
#2741=VECTOR('',#2740,8.5E0);
#2742=CARTESIAN_POINT('',(8.5E0,5.55E1,1.4E2));
#2743=LINE('',#2742,#2741);
#2744=DIRECTION('',(1.E0,0.E0,0.E0));
#2745=VECTOR('',#2744,8.5E0);
#2746=CARTESIAN_POINT('',(-3.690413820414E-14,6.45E1,1.E2));
#2747=LINE('',#2746,#2745);
#2748=DIRECTION('',(-1.E0,0.E0,0.E0));
#2749=VECTOR('',#2748,8.5E0);
#2750=CARTESIAN_POINT('',(8.5E0,5.55E1,1.E2));
#2751=LINE('',#2750,#2749);
#2752=DIRECTION('',(1.E0,0.E0,0.E0));
#2753=VECTOR('',#2752,8.5E0);
#2754=CARTESIAN_POINT('',(-3.927261399E-14,6.45E1,6.E1));
#2755=LINE('',#2754,#2753);
#2756=DIRECTION('',(-1.E0,0.E0,0.E0));
#2757=VECTOR('',#2756,8.5E0);
#2758=CARTESIAN_POINT('',(8.5E0,5.55E1,6.E1));
#2759=LINE('',#2758,#2757);
#2760=CARTESIAN_POINT('',(-4.973799150321E-14,6.E1,2.E1));
#2761=DIRECTION('',(1.E0,0.E0,0.E0));
#2762=DIRECTION('',(0.E0,1.E0,0.E0));
#2763=AXIS2_PLACEMENT_3D('',#2760,#2761,#2762);
#2765=CARTESIAN_POINT('',(-4.884981308351E-14,6.E1,2.E1));
#2766=DIRECTION('',(1.E0,0.E0,0.E0));
#2767=DIRECTION('',(0.E0,-1.E0,0.E0));
#2768=AXIS2_PLACEMENT_3D('',#2765,#2766,#2767);
#2770=DIRECTION('',(1.E0,0.E0,0.E0));
#2771=VECTOR('',#2770,8.5E0);
#2772=CARTESIAN_POINT('',(-4.223320872234E-14,6.45E1,2.E1));
#2773=LINE('',#2772,#2771);
#2774=DIRECTION('',(-1.E0,0.E0,0.E0));
#2775=VECTOR('',#2774,8.5E0);
#2776=CARTESIAN_POINT('',(8.5E0,5.55E1,2.E1));
#2777=LINE('',#2776,#2775);
#2778=DIRECTION('',(-1.E0,0.E0,0.E0));
#2779=VECTOR('',#2778,1.515E2);
#2780=CARTESIAN_POINT('',(1.6E2,7.5E1,8.5E0));
#2781=LINE('',#2780,#2779);
#2782=DIRECTION('',(0.E0,0.E0,1.E0));
#2783=VECTOR('',#2782,1.515E2);
#2784=CARTESIAN_POINT('',(8.5E0,7.5E1,8.5E0));
#2785=LINE('',#2784,#2783);
#2786=DIRECTION('',(1.E0,0.E0,0.E0));
#2787=VECTOR('',#2786,1.25E1);
#2788=CARTESIAN_POINT('',(8.5E0,7.5E1,1.6E2));
#2789=LINE('',#2788,#2787);
#2790=DIRECTION('',(0.E0,0.E0,-1.E0));
#2791=VECTOR('',#2790,1.25E1);
#2792=CARTESIAN_POINT('',(1.6E2,7.5E1,2.1E1));
#2793=LINE('',#2792,#2791);
#2794=CARTESIAN_POINT('',(2.1E1,7.5E1,1.56E2));
#2795=DIRECTION('',(0.E0,-1.E0,0.E0));
#2796=DIRECTION('',(1.E0,0.E0,2.131628207280E-14));
#2797=AXIS2_PLACEMENT_3D('',#2794,#2795,#2796);
#2799=DIRECTION('',(0.E0,1.E0,0.E0));
#2800=VECTOR('',#2799,5.E0);
#2801=CARTESIAN_POINT('',(2.1E1,7.5E1,1.6E2));
#2802=LINE('',#2801,#2800);
#2803=DIRECTION('',(1.E0,0.E0,0.E0));
#2804=VECTOR('',#2803,1.6E2);
#2805=CARTESIAN_POINT('',(0.E0,8.E1,0.E0));
#2806=LINE('',#2805,#2804);
#2807=DIRECTION('',(0.E0,0.E0,1.E0));
#2808=VECTOR('',#2807,2.1E1);
#2809=CARTESIAN_POINT('',(1.6E2,8.E1,1.440361823840E-14));
#2810=LINE('',#2809,#2808);
#2811=CARTESIAN_POINT('',(1.56E2,8.E1,2.1E1));
#2812=DIRECTION('',(0.E0,-1.E0,0.E0));
#2813=DIRECTION('',(1.E0,0.E0,0.E0));
#2814=AXIS2_PLACEMENT_3D('',#2811,#2812,#2813);
#2816=DIRECTION('',(-1.E0,0.E0,0.E0));
#2817=VECTOR('',#2816,1.14E2);
#2818=CARTESIAN_POINT('',(1.56E2,8.E1,2.5E1));
#2819=LINE('',#2818,#2817);
#2820=CARTESIAN_POINT('',(2.1E1,8.E1,1.56E2));
#2821=DIRECTION('',(0.E0,-1.E0,0.E0));
#2822=DIRECTION('',(1.E0,0.E0,2.131628207280E-14));
#2823=AXIS2_PLACEMENT_3D('',#2820,#2821,#2822);
#2825=DIRECTION('',(-1.E0,0.E0,0.E0));
#2826=VECTOR('',#2825,2.1E1);
#2827=CARTESIAN_POINT('',(2.1E1,8.E1,1.6E2));
#2828=LINE('',#2827,#2826);
#2829=DIRECTION('',(0.E0,0.E0,-1.E0));
#2830=VECTOR('',#2829,1.6E2);
#2831=CARTESIAN_POINT('',(-1.321938034547E-14,8.E1,1.6E2));
#2832=LINE('',#2831,#2830);
#2833=DIRECTION('',(0.E0,-1.E0,0.E0));
#2834=VECTOR('',#2833,5.E0);
#2835=CARTESIAN_POINT('',(1.6E2,8.E1,2.1E1));
#2836=LINE('',#2835,#2834);
#2837=CARTESIAN_POINT('',(1.56E2,7.5E1,2.1E1));
#2838=DIRECTION('',(0.E0,-1.E0,0.E0));
#2839=DIRECTION('',(1.E0,0.E0,0.E0));
#2840=AXIS2_PLACEMENT_3D('',#2837,#2838,#2839);
#2842=DIRECTION('',(0.E0,-1.E0,0.E0));
#2843=VECTOR('',#2842,5.E0);
#2844=CARTESIAN_POINT('',(1.56E2,8.E1,2.5E1));
#2845=LINE('',#2844,#2843);
#2846=DIRECTION('',(-1.E0,0.E0,0.E0));
#2847=VECTOR('',#2846,1.14E2);
#2848=CARTESIAN_POINT('',(1.56E2,7.5E1,2.5E1));
#2849=LINE('',#2848,#2847);
#2850=CARTESIAN_POINT('',(4.2E1,8.E1,4.2E1));
#2851=DIRECTION('',(0.E0,-1.E0,0.E0));
#2852=DIRECTION('',(-1.E0,0.E0,1.337492208490E-14));
#2853=AXIS2_PLACEMENT_3D('',#2850,#2851,#2852);
#2855=DIRECTION('',(0.E0,-1.E0,0.E0));
#2856=VECTOR('',#2855,5.E0);
#2857=CARTESIAN_POINT('',(4.2E1,8.E1,2.5E1));
#2858=LINE('',#2857,#2856);
#2859=CARTESIAN_POINT('',(4.2E1,7.5E1,4.2E1));
#2860=DIRECTION('',(0.E0,1.E0,0.E0));
#2861=DIRECTION('',(0.E0,0.E0,-1.E0));
#2862=AXIS2_PLACEMENT_3D('',#2859,#2860,#2861);
#2864=DIRECTION('',(0.E0,0.E0,-1.E0));
#2865=VECTOR('',#2864,1.14E2);
#2866=CARTESIAN_POINT('',(2.5E1,8.E1,1.56E2));
#2867=LINE('',#2866,#2865);
#2868=DIRECTION('',(0.E0,-1.E0,0.E0));
#2869=VECTOR('',#2868,5.E0);
#2870=CARTESIAN_POINT('',(2.5E1,8.E1,4.2E1));
#2871=LINE('',#2870,#2869);
#2872=DIRECTION('',(0.E0,0.E0,1.E0));
#2873=VECTOR('',#2872,1.14E2);
#2874=CARTESIAN_POINT('',(2.5E1,7.5E1,4.2E1));
#2875=LINE('',#2874,#2873);
#2876=DIRECTION('',(0.E0,1.E0,0.E0));
#2877=VECTOR('',#2876,5.E0);
#2878=CARTESIAN_POINT('',(2.5E1,7.5E1,1.56E2));
#2879=LINE('',#2878,#2877);
#2880=DIRECTION('',(0.E0,0.E0,-1.E0));
#2881=VECTOR('',#2880,1.515E2);
#2882=CARTESIAN_POINT('',(8.5E0,5.E0,1.6E2));
#2883=LINE('',#2882,#2881);
#2884=CARTESIAN_POINT('',(1.56E2,5.E0,2.1E1));
#2885=DIRECTION('',(0.E0,1.E0,0.E0));
#2886=DIRECTION('',(2.131628207280E-14,0.E0,1.E0));
#2887=AXIS2_PLACEMENT_3D('',#2884,#2885,#2886);
#2889=DIRECTION('',(0.E0,0.E0,1.E0));
#2890=VECTOR('',#2889,1.6E2);
#2891=CARTESIAN_POINT('',(0.E0,0.E0,0.E0));
#2892=LINE('',#2891,#2890);
#2893=DIRECTION('',(1.E0,0.E0,0.E0));
#2894=VECTOR('',#2893,2.1E1);
#2895=CARTESIAN_POINT('',(-1.321938034547E-14,0.E0,1.6E2));
#2896=LINE('',#2895,#2894);
#2897=CARTESIAN_POINT('',(2.1E1,0.E0,1.56E2));
#2898=DIRECTION('',(0.E0,1.E0,0.E0));
#2899=DIRECTION('',(-2.930988785010E-14,0.E0,1.E0));
#2900=AXIS2_PLACEMENT_3D('',#2897,#2898,#2899);
#2902=DIRECTION('',(0.E0,0.E0,-1.E0));
#2903=VECTOR('',#2902,1.14E2);
#2904=CARTESIAN_POINT('',(2.5E1,0.E0,1.56E2));
#2905=LINE('',#2904,#2903);
#2906=CARTESIAN_POINT('',(4.2E1,0.E0,4.2E1));
#2907=DIRECTION('',(0.E0,-1.E0,0.E0));
#2908=DIRECTION('',(-1.E0,0.E0,1.337492208490E-14));
#2909=AXIS2_PLACEMENT_3D('',#2906,#2907,#2908);
#2911=DIRECTION('',(1.E0,0.E0,0.E0));
#2912=VECTOR('',#2911,1.14E2);
#2913=CARTESIAN_POINT('',(4.2E1,-1.533333333333E-14,2.5E1));
#2914=LINE('',#2913,#2912);
#2915=CARTESIAN_POINT('',(1.56E2,-2.9E-14,2.1E1));
#2916=DIRECTION('',(0.E0,1.E0,0.E0));
#2917=DIRECTION('',(2.131628207280E-14,0.E0,1.E0));
#2918=AXIS2_PLACEMENT_3D('',#2915,#2916,#2917);
#2920=CARTESIAN_POINT('',(2.1E1,5.E0,1.56E2));
#2921=DIRECTION('',(0.E0,1.E0,0.E0));
#2922=DIRECTION('',(-2.930988785010E-14,0.E0,1.E0));
#2923=AXIS2_PLACEMENT_3D('',#2920,#2921,#2922);
#2925=DIRECTION('',(0.E0,-1.E0,0.E0));
#2926=VECTOR('',#2925,5.E0);
#2927=CARTESIAN_POINT('',(2.5E1,5.E0,1.56E2));
#2928=LINE('',#2927,#2926);
#2929=DIRECTION('',(0.E0,1.E0,0.E0));
#2930=VECTOR('',#2929,5.E0);
#2931=CARTESIAN_POINT('',(2.1E1,0.E0,1.6E2));
#2932=LINE('',#2931,#2930);
#2933=DIRECTION('',(0.E0,0.E0,-1.E0));
#2934=VECTOR('',#2933,1.14E2);
#2935=CARTESIAN_POINT('',(2.5E1,5.E0,1.56E2));
#2936=LINE('',#2935,#2934);
#2937=DIRECTION('',(0.E0,-1.E0,0.E0));
#2938=VECTOR('',#2937,5.E0);
#2939=CARTESIAN_POINT('',(2.5E1,5.E0,4.2E1));
#2940=LINE('',#2939,#2938);
#2941=CARTESIAN_POINT('',(4.2E1,5.E0,4.2E1));
#2942=DIRECTION('',(0.E0,-1.E0,0.E0));
#2943=DIRECTION('',(-1.E0,0.E0,1.337492208490E-14));
#2944=AXIS2_PLACEMENT_3D('',#2941,#2942,#2943);
#2946=DIRECTION('',(0.E0,-1.E0,0.E0));
#2947=VECTOR('',#2946,5.E0);
#2948=CARTESIAN_POINT('',(4.2E1,5.E0,2.5E1));
#2949=LINE('',#2948,#2947);
#2950=DIRECTION('',(1.E0,0.E0,0.E0));
#2951=VECTOR('',#2950,1.14E2);
#2952=CARTESIAN_POINT('',(4.2E1,5.E0,2.5E1));
#2953=LINE('',#2952,#2951);
#2954=DIRECTION('',(0.E0,-1.E0,0.E0));
#2955=VECTOR('',#2954,5.E0);
#2956=CARTESIAN_POINT('',(1.56E2,5.E0,2.5E1));
#2957=LINE('',#2956,#2955);
#2958=CARTESIAN_POINT('',(1.6E2,5.E0,8.5E0));
#2959=CARTESIAN_POINT('',(8.5E0,5.E0,8.5E0));
#2960=VERTEX_POINT('',#2958);
#2961=VERTEX_POINT('',#2959);
#2962=CARTESIAN_POINT('',(8.5E0,3.6E1,8.5E0));
#2963=CARTESIAN_POINT('',(8.5E0,3.6E1,1.6E2));
#2964=VERTEX_POINT('',#2962);
#2965=VERTEX_POINT('',#2963);
#2966=CARTESIAN_POINT('',(1.56E2,5.E0,2.5E1));
#2967=CARTESIAN_POINT('',(1.6E2,5.E0,2.1E1));
#2968=VERTEX_POINT('',#2966);
#2969=VERTEX_POINT('',#2967);
#2970=CARTESIAN_POINT('',(8.5E0,5.E0,1.6E2));
#2971=VERTEX_POINT('',#2970);
#2972=CARTESIAN_POINT('',(8.5E0,7.5E1,1.6E2));
#2973=CARTESIAN_POINT('',(8.5E0,4.4E1,1.6E2));
#2974=VERTEX_POINT('',#2972);
#2975=VERTEX_POINT('',#2973);
#2976=CARTESIAN_POINT('',(8.5E0,4.4E1,8.5E0));
#2977=VERTEX_POINT('',#2976);
#2978=CARTESIAN_POINT('',(4.2E1,5.E0,2.5E1));
#2979=VERTEX_POINT('',#2978);
#2980=CARTESIAN_POINT('',(1.56E2,-2.220446049250E-14,2.5E1));
#2981=VERTEX_POINT('',#2980);
#2982=CARTESIAN_POINT('',(1.6E2,-2.214056981013E-14,2.1E1));
#2983=VERTEX_POINT('',#2982);
#2984=CARTESIAN_POINT('',(2.1E1,5.E0,1.6E2));
#2985=VERTEX_POINT('',#2984);
#2986=CARTESIAN_POINT('',(1.6E2,3.6E1,8.5E0));
#2987=VERTEX_POINT('',#2986);
#2988=CARTESIAN_POINT('',(2.1E1,7.5E1,1.6E2));
#2989=VERTEX_POINT('',#2988);
#2990=CARTESIAN_POINT('',(1.8829099E1,4.4E1,1.6E2));
#2991=VERTEX_POINT('',#2990);
#2992=CARTESIAN_POINT('',(8.5E0,7.5E1,8.5E0));
#2993=VERTEX_POINT('',#2992);
#2994=CARTESIAN_POINT('',(1.8829099E1,3.6E1,1.6E2));
#2995=VERTEX_POINT('',#2994);
#2996=CARTESIAN_POINT('',(2.5E1,5.E0,4.2E1));
#2997=VERTEX_POINT('',#2996);
#2998=CARTESIAN_POINT('',(4.2E1,-1.509903313490E-14,2.5E1));
#2999=VERTEX_POINT('',#2998);
#3000=CARTESIAN_POINT('',(2.5E1,5.E0,1.56E2));
#3001=VERTEX_POINT('',#3000);
#3002=CARTESIAN_POINT('',(2.1E1,8.E1,1.6E2));
#3003=VERTEX_POINT('',#3002);
#3004=CARTESIAN_POINT('',(1.6E2,4.4E1,8.5E0));
#3005=VERTEX_POINT('',#3004);
#3006=CARTESIAN_POINT('',(-1.321938034547E-14,0.E0,1.6E2));
#3007=CARTESIAN_POINT('',(-1.321938034547E-14,8.E1,1.6E2));
#3008=VERTEX_POINT('',#3006);
#3009=VERTEX_POINT('',#3007);
#3010=CARTESIAN_POINT('',(1.6E2,3.6E1,1.883013743E1));
#3011=VERTEX_POINT('',#3010);
#3012=CARTESIAN_POINT('',(2.5E1,0.E0,4.2E1));
#3013=VERTEX_POINT('',#3012);
#3014=CARTESIAN_POINT('',(1.6E2,-1.247390314347E-14,1.440361823840E-14));
#3015=VERTEX_POINT('',#3014);
#3016=CARTESIAN_POINT('',(2.1E1,0.E0,1.6E2));
#3017=VERTEX_POINT('',#3016);
#3018=CARTESIAN_POINT('',(2.5E1,7.5E1,1.56E2));
#3019=VERTEX_POINT('',#3018);
#3020=CARTESIAN_POINT('',(1.6E2,4.4E1,1.883013743E1));
#3021=VERTEX_POINT('',#3020);
#3022=CARTESIAN_POINT('',(1.6E2,7.5E1,8.5E0));
#3023=VERTEX_POINT('',#3022);
#3024=CARTESIAN_POINT('',(0.E0,8.E1,0.E0));
#3025=VERTEX_POINT('',#3024);
#3026=CARTESIAN_POINT('',(0.E0,0.E0,0.E0));
#3027=VERTEX_POINT('',#3026);
#3028=CARTESIAN_POINT('',(2.5E1,0.E0,1.56E2));
#3029=VERTEX_POINT('',#3028);
#3030=CARTESIAN_POINT('',(1.6E2,8.E1,1.440361823840E-14));
#3031=VERTEX_POINT('',#3030);
#3032=CARTESIAN_POINT('',(2.5E1,8.E1,1.56E2));
#3033=VERTEX_POINT('',#3032);
#3034=CARTESIAN_POINT('',(2.5E1,7.5E1,4.2E1));
#3035=VERTEX_POINT('',#3034);
#3036=CARTESIAN_POINT('',(1.6E2,8.E1,2.1E1));
#3037=VERTEX_POINT('',#3036);
#3038=CARTESIAN_POINT('',(1.6E2,7.5E1,2.1E1));
#3039=VERTEX_POINT('',#3038);
#3040=CARTESIAN_POINT('',(4.2E1,7.5E1,2.5E1));
#3041=VERTEX_POINT('',#3040);
#3042=CARTESIAN_POINT('',(2.5E1,8.E1,4.2E1));
#3043=VERTEX_POINT('',#3042);
#3044=CARTESIAN_POINT('',(1.56E2,7.5E1,2.5E1));
#3045=VERTEX_POINT('',#3044);
#3046=CARTESIAN_POINT('',(1.56E2,8.E1,2.5E1));
#3047=VERTEX_POINT('',#3046);
#3048=CARTESIAN_POINT('',(4.2E1,8.E1,2.5E1));
#3049=VERTEX_POINT('',#3048);
#3050=CARTESIAN_POINT('',(8.5E0,1.55E1,1.4E2));
#3051=CARTESIAN_POINT('',(-3.730349362741E-14,1.55E1,1.4E2));
#3052=VERTEX_POINT('',#3050);
#3053=VERTEX_POINT('',#3051);
#3054=CARTESIAN_POINT('',(-3.808837609707E-14,2.45E1,1.4E2));
#3055=CARTESIAN_POINT('',(8.5E0,2.45E1,1.4E2));
#3056=VERTEX_POINT('',#3054);
#3057=VERTEX_POINT('',#3055);
#3058=CARTESIAN_POINT('',(8.5E0,5.55E1,1.4E2));
#3059=CARTESIAN_POINT('',(-3.375077994860E-14,5.55E1,1.4E2));
#3060=VERTEX_POINT('',#3058);
#3061=VERTEX_POINT('',#3059);
#3062=CARTESIAN_POINT('',(-3.394354347180E-14,6.45E1,1.4E2));
#3063=CARTESIAN_POINT('',(8.5E0,6.45E1,1.4E2));
#3064=VERTEX_POINT('',#3062);
#3065=VERTEX_POINT('',#3063);
#3066=CARTESIAN_POINT('',(8.5E0,1.55E1,1.E2));
#3067=CARTESIAN_POINT('',(-3.907985046681E-14,1.55E1,1.E2));
#3068=VERTEX_POINT('',#3066);
#3069=VERTEX_POINT('',#3067);
#3070=CARTESIAN_POINT('',(-3.927261399E-14,2.45E1,1.E2));
#3071=CARTESIAN_POINT('',(8.5E0,2.45E1,1.E2));
#3072=VERTEX_POINT('',#3070);
#3073=VERTEX_POINT('',#3071);
#3074=CARTESIAN_POINT('',(8.5E0,5.55E1,1.E2));
#3075=CARTESIAN_POINT('',(-3.730349362741E-14,5.55E1,1.E2));
#3076=VERTEX_POINT('',#3074);
#3077=VERTEX_POINT('',#3075);
#3078=CARTESIAN_POINT('',(-3.690413820414E-14,6.45E1,1.E2));
#3079=CARTESIAN_POINT('',(8.5E0,6.45E1,1.E2));
#3080=VERTEX_POINT('',#3078);
#3081=VERTEX_POINT('',#3079);
#3082=CARTESIAN_POINT('',(8.5E0,1.55E1,6.E1));
#3083=CARTESIAN_POINT('',(-4.618527782441E-14,1.55E1,6.E1));
#3084=VERTEX_POINT('',#3082);
#3085=VERTEX_POINT('',#3083);
#3086=CARTESIAN_POINT('',(-4.578592240114E-14,2.45E1,6.E1));
#3087=CARTESIAN_POINT('',(8.5E0,2.45E1,6.E1));
#3088=VERTEX_POINT('',#3086);
#3089=VERTEX_POINT('',#3087);
#3090=CARTESIAN_POINT('',(8.5E0,5.55E1,6.E1));
#3091=CARTESIAN_POINT('',(-3.907985046681E-14,5.55E1,6.E1));
#3092=VERTEX_POINT('',#3090);
#3093=VERTEX_POINT('',#3091);
#3094=CARTESIAN_POINT('',(-3.927261399E-14,6.45E1,6.E1));
#3095=CARTESIAN_POINT('',(8.5E0,6.45E1,6.E1));
#3096=VERTEX_POINT('',#3094);
#3097=VERTEX_POINT('',#3095);
#3098=CARTESIAN_POINT('',(8.5E0,1.55E1,2.E1));
#3099=CARTESIAN_POINT('',(-4.796163466381E-14,1.55E1,2.E1));
#3100=VERTEX_POINT('',#3098);
#3101=VERTEX_POINT('',#3099);
#3102=CARTESIAN_POINT('',(-4.756227924054E-14,2.45E1,2.E1));
#3103=CARTESIAN_POINT('',(8.5E0,2.45E1,2.E1));
#3104=VERTEX_POINT('',#3102);
#3105=VERTEX_POINT('',#3103);
#3106=CARTESIAN_POINT('',(8.5E0,5.55E1,2.E1));
#3107=CARTESIAN_POINT('',(-4.263256414561E-14,5.55E1,2.E1));
#3108=VERTEX_POINT('',#3106);
#3109=VERTEX_POINT('',#3107);
#3110=CARTESIAN_POINT('',(-4.223320872234E-14,6.45E1,2.E1));
#3111=CARTESIAN_POINT('',(8.5E0,6.45E1,2.E1));
#3112=VERTEX_POINT('',#3110);
#3113=VERTEX_POINT('',#3111);
#3114=CARTESIAN_POINT('',(1.4E2,1.55E1,0.E0));
#3115=CARTESIAN_POINT('',(1.4E2,1.55E1,8.5E0));
#3116=VERTEX_POINT('',#3114);
#3117=VERTEX_POINT('',#3115);
#3118=CARTESIAN_POINT('',(1.4E2,2.45E1,8.5E0));
#3119=CARTESIAN_POINT('',(1.4E2,2.45E1,0.E0));
#3120=VERTEX_POINT('',#3118);
#3121=VERTEX_POINT('',#3119);
#3122=CARTESIAN_POINT('',(1.E2,1.55E1,0.E0));
#3123=CARTESIAN_POINT('',(1.E2,1.55E1,8.5E0));
#3124=VERTEX_POINT('',#3122);
#3125=VERTEX_POINT('',#3123);
#3126=CARTESIAN_POINT('',(1.E2,2.45E1,8.5E0));
#3127=CARTESIAN_POINT('',(1.E2,2.45E1,0.E0));
#3128=VERTEX_POINT('',#3126);
#3129=VERTEX_POINT('',#3127);
#3130=CARTESIAN_POINT('',(6.E1,1.55E1,0.E0));
#3131=CARTESIAN_POINT('',(6.E1,1.55E1,8.5E0));
#3132=VERTEX_POINT('',#3130);
#3133=VERTEX_POINT('',#3131);
#3134=CARTESIAN_POINT('',(6.E1,2.45E1,8.5E0));
#3135=CARTESIAN_POINT('',(6.E1,2.45E1,0.E0));
#3136=VERTEX_POINT('',#3134);
#3137=VERTEX_POINT('',#3135);
#3138=CARTESIAN_POINT('',(2.E1,1.55E1,0.E0));
#3139=CARTESIAN_POINT('',(2.E1,1.55E1,8.5E0));
#3140=VERTEX_POINT('',#3138);
#3141=VERTEX_POINT('',#3139);
#3142=CARTESIAN_POINT('',(2.E1,2.45E1,8.5E0));
#3143=CARTESIAN_POINT('',(2.E1,2.45E1,0.E0));
#3144=VERTEX_POINT('',#3142);
#3145=VERTEX_POINT('',#3143);
#3146=CARTESIAN_POINT('',(1.4E2,5.55E1,0.E0));
#3147=CARTESIAN_POINT('',(1.4E2,5.55E1,8.5E0));
#3148=VERTEX_POINT('',#3146);
#3149=VERTEX_POINT('',#3147);
#3150=CARTESIAN_POINT('',(1.4E2,6.45E1,8.5E0));
#3151=CARTESIAN_POINT('',(1.4E2,6.45E1,0.E0));
#3152=VERTEX_POINT('',#3150);
#3153=VERTEX_POINT('',#3151);
#3154=CARTESIAN_POINT('',(1.E2,5.55E1,0.E0));
#3155=CARTESIAN_POINT('',(1.E2,5.55E1,8.5E0));
#3156=VERTEX_POINT('',#3154);
#3157=VERTEX_POINT('',#3155);
#3158=CARTESIAN_POINT('',(1.E2,6.45E1,8.5E0));
#3159=CARTESIAN_POINT('',(1.E2,6.45E1,0.E0));
#3160=VERTEX_POINT('',#3158);
#3161=VERTEX_POINT('',#3159);
#3162=CARTESIAN_POINT('',(6.E1,5.55E1,0.E0));
#3163=CARTESIAN_POINT('',(6.E1,5.55E1,8.5E0));
#3164=VERTEX_POINT('',#3162);
#3165=VERTEX_POINT('',#3163);
#3166=CARTESIAN_POINT('',(6.E1,6.45E1,8.5E0));
#3167=CARTESIAN_POINT('',(6.E1,6.45E1,0.E0));
#3168=VERTEX_POINT('',#3166);
#3169=VERTEX_POINT('',#3167);
#3170=CARTESIAN_POINT('',(2.E1,5.55E1,0.E0));
#3171=CARTESIAN_POINT('',(2.E1,5.55E1,8.5E0));
#3172=VERTEX_POINT('',#3170);
#3173=VERTEX_POINT('',#3171);
#3174=CARTESIAN_POINT('',(2.E1,6.45E1,8.5E0));
#3175=CARTESIAN_POINT('',(2.E1,6.45E1,0.E0));
#3176=VERTEX_POINT('',#3174);
#3177=VERTEX_POINT('',#3175);
#3178=CARTESIAN_POINT('',(4.25E0,2.E1,1.4E2));
#3179=DIRECTION('',(-1.E0,0.E0,0.E0));
#3180=DIRECTION('',(0.E0,-1.E0,0.E0));
#3181=AXIS2_PLACEMENT_3D('',#3178,#3179,#3180);
#3182=CYLINDRICAL_SURFACE('',#3181,4.5E0);
#3184=ORIENTED_EDGE('',*,*,#3183,.F.);
#3186=ORIENTED_EDGE('',*,*,#3185,.F.);
#3188=ORIENTED_EDGE('',*,*,#3187,.F.);
#3190=ORIENTED_EDGE('',*,*,#3189,.F.);
#3191=EDGE_LOOP('',(#3184,#3186,#3188,#3190));
#3192=FACE_OUTER_BOUND('',#3191,.F.);
#3193=ADVANCED_FACE('',(#3192),#3182,.F.);
#3194=CARTESIAN_POINT('',(-2.9E-14,7.5E1,1.6E2));
#3195=DIRECTION('',(-1.E0,0.E0,0.E0));
#3196=DIRECTION('',(0.E0,0.E0,1.E0));
#3197=AXIS2_PLACEMENT_3D('',#3194,#3195,#3196);
#3198=PLANE('',#3197);
#3200=ORIENTED_EDGE('',*,*,#3199,.F.);
#3202=ORIENTED_EDGE('',*,*,#3201,.F.);
#3204=ORIENTED_EDGE('',*,*,#3203,.F.);
#3206=ORIENTED_EDGE('',*,*,#3205,.F.);
#3207=EDGE_LOOP('',(#3200,#3202,#3204,#3206));
#3208=FACE_OUTER_BOUND('',#3207,.F.);
#3210=ORIENTED_EDGE('',*,*,#3209,.T.);
#3212=ORIENTED_EDGE('',*,*,#3211,.T.);
#3213=EDGE_LOOP('',(#3210,#3212));
#3214=FACE_BOUND('',#3213,.F.);
#3216=ORIENTED_EDGE('',*,*,#3215,.T.);
#3218=ORIENTED_EDGE('',*,*,#3217,.T.);
#3219=EDGE_LOOP('',(#3216,#3218));
#3220=FACE_BOUND('',#3219,.F.);
#3222=ORIENTED_EDGE('',*,*,#3221,.T.);
#3224=ORIENTED_EDGE('',*,*,#3223,.T.);
#3225=EDGE_LOOP('',(#3222,#3224));
#3226=FACE_BOUND('',#3225,.F.);
#3228=ORIENTED_EDGE('',*,*,#3227,.T.);
#3230=ORIENTED_EDGE('',*,*,#3229,.T.);
#3231=EDGE_LOOP('',(#3228,#3230));
#3232=FACE_BOUND('',#3231,.F.);
#3234=ORIENTED_EDGE('',*,*,#3233,.T.);
#3236=ORIENTED_EDGE('',*,*,#3235,.T.);
#3237=EDGE_LOOP('',(#3234,#3236));
#3238=FACE_BOUND('',#3237,.F.);
#3240=ORIENTED_EDGE('',*,*,#3239,.F.);
#3242=ORIENTED_EDGE('',*,*,#3241,.F.);
#3243=EDGE_LOOP('',(#3240,#3242));
#3244=FACE_BOUND('',#3243,.F.);
#3246=ORIENTED_EDGE('',*,*,#3245,.F.);
#3248=ORIENTED_EDGE('',*,*,#3247,.F.);
#3249=EDGE_LOOP('',(#3246,#3248));
#3250=FACE_BOUND('',#3249,.F.);
#3252=ORIENTED_EDGE('',*,*,#3251,.T.);
#3253=ORIENTED_EDGE('',*,*,#3183,.T.);
#3254=EDGE_LOOP('',(#3252,#3253));
#3255=FACE_BOUND('',#3254,.F.);
#3256=ADVANCED_FACE('',(#3208,#3214,#3220,#3226,#3232,#3238,#3244,#3250,#3255),
#3198,.T.);
#3257=CARTESIAN_POINT('',(4.25E0,2.E1,1.4E2));
#3258=DIRECTION('',(-1.E0,0.E0,0.E0));
#3259=DIRECTION('',(0.E0,-1.E0,0.E0));
#3260=AXIS2_PLACEMENT_3D('',#3257,#3258,#3259);
#3261=CYLINDRICAL_SURFACE('',#3260,4.5E0);
#3262=ORIENTED_EDGE('',*,*,#3251,.F.);
#3263=ORIENTED_EDGE('',*,*,#3189,.T.);
#3265=ORIENTED_EDGE('',*,*,#3264,.F.);
#3266=ORIENTED_EDGE('',*,*,#3185,.T.);
#3267=EDGE_LOOP('',(#3262,#3263,#3265,#3266));
#3268=FACE_OUTER_BOUND('',#3267,.F.);
#3269=ADVANCED_FACE('',(#3268),#3261,.F.);
#3270=CARTESIAN_POINT('',(8.5E0,4.E1,8.E1));
#3271=DIRECTION('',(-1.E0,0.E0,0.E0));
#3272=DIRECTION('',(0.E0,0.E0,-1.E0));
#3273=AXIS2_PLACEMENT_3D('',#3270,#3271,#3272);
#3274=PLANE('',#3273);
#3276=ORIENTED_EDGE('',*,*,#3275,.F.);
#3278=ORIENTED_EDGE('',*,*,#3277,.F.);
#3280=ORIENTED_EDGE('',*,*,#3279,.F.);
#3282=ORIENTED_EDGE('',*,*,#3281,.F.);
#3283=EDGE_LOOP('',(#3276,#3278,#3280,#3282));
#3284=FACE_OUTER_BOUND('',#3283,.F.);
#3286=ORIENTED_EDGE('',*,*,#3285,.T.);
#3288=ORIENTED_EDGE('',*,*,#3287,.T.);
#3289=EDGE_LOOP('',(#3286,#3288));
#3290=FACE_BOUND('',#3289,.F.);
#3292=ORIENTED_EDGE('',*,*,#3291,.T.);
#3294=ORIENTED_EDGE('',*,*,#3293,.T.);
#3295=EDGE_LOOP('',(#3292,#3294));
#3296=FACE_BOUND('',#3295,.F.);
#3298=ORIENTED_EDGE('',*,*,#3297,.T.);
#3300=ORIENTED_EDGE('',*,*,#3299,.T.);
#3301=EDGE_LOOP('',(#3298,#3300));
#3302=FACE_BOUND('',#3301,.F.);
#3303=ORIENTED_EDGE('',*,*,#3187,.T.);
#3304=ORIENTED_EDGE('',*,*,#3264,.T.);
#3305=EDGE_LOOP('',(#3303,#3304));
#3306=FACE_BOUND('',#3305,.F.);
#3307=ADVANCED_FACE('',(#3284,#3290,#3296,#3302,#3306),#3274,.F.);
#3308=CARTESIAN_POINT('',(4.25E0,2.E1,1.E2));
#3309=DIRECTION('',(-1.E0,0.E0,0.E0));
#3310=DIRECTION('',(0.E0,-1.E0,0.E0));
#3311=AXIS2_PLACEMENT_3D('',#3308,#3309,#3310);
#3312=CYLINDRICAL_SURFACE('',#3311,4.5E0);
#3313=ORIENTED_EDGE('',*,*,#3217,.F.);
#3315=ORIENTED_EDGE('',*,*,#3314,.F.);
#3316=ORIENTED_EDGE('',*,*,#3285,.F.);
#3318=ORIENTED_EDGE('',*,*,#3317,.F.);
#3319=EDGE_LOOP('',(#3313,#3315,#3316,#3318));
#3320=FACE_OUTER_BOUND('',#3319,.F.);
#3321=ADVANCED_FACE('',(#3320),#3312,.F.);
#3322=CARTESIAN_POINT('',(4.25E0,2.E1,1.E2));
#3323=DIRECTION('',(-1.E0,0.E0,0.E0));
#3324=DIRECTION('',(0.E0,-1.E0,0.E0));
#3325=AXIS2_PLACEMENT_3D('',#3322,#3323,#3324);
#3326=CYLINDRICAL_SURFACE('',#3325,4.5E0);
#3327=ORIENTED_EDGE('',*,*,#3215,.F.);
#3328=ORIENTED_EDGE('',*,*,#3317,.T.);
#3329=ORIENTED_EDGE('',*,*,#3287,.F.);
#3330=ORIENTED_EDGE('',*,*,#3314,.T.);
#3331=EDGE_LOOP('',(#3327,#3328,#3329,#3330));
#3332=FACE_OUTER_BOUND('',#3331,.F.);
#3333=ADVANCED_FACE('',(#3332),#3326,.F.);
#3334=CARTESIAN_POINT('',(4.25E0,2.E1,6.E1));
#3335=DIRECTION('',(-1.E0,0.E0,0.E0));
#3336=DIRECTION('',(0.E0,-1.E0,0.E0));
#3337=AXIS2_PLACEMENT_3D('',#3334,#3335,#3336);
#3338=CYLINDRICAL_SURFACE('',#3337,4.5E0);
#3339=ORIENTED_EDGE('',*,*,#3229,.F.);
#3341=ORIENTED_EDGE('',*,*,#3340,.F.);
#3342=ORIENTED_EDGE('',*,*,#3291,.F.);
#3344=ORIENTED_EDGE('',*,*,#3343,.F.);
#3345=EDGE_LOOP('',(#3339,#3341,#3342,#3344));
#3346=FACE_OUTER_BOUND('',#3345,.F.);
#3347=ADVANCED_FACE('',(#3346),#3338,.F.);
#3348=CARTESIAN_POINT('',(4.25E0,2.E1,6.E1));
#3349=DIRECTION('',(-1.E0,0.E0,0.E0));
#3350=DIRECTION('',(0.E0,-1.E0,0.E0));
#3351=AXIS2_PLACEMENT_3D('',#3348,#3349,#3350);
#3352=CYLINDRICAL_SURFACE('',#3351,4.5E0);
#3353=ORIENTED_EDGE('',*,*,#3227,.F.);
#3354=ORIENTED_EDGE('',*,*,#3343,.T.);
#3355=ORIENTED_EDGE('',*,*,#3293,.F.);
#3356=ORIENTED_EDGE('',*,*,#3340,.T.);
#3357=EDGE_LOOP('',(#3353,#3354,#3355,#3356));
#3358=FACE_OUTER_BOUND('',#3357,.F.);
#3359=ADVANCED_FACE('',(#3358),#3352,.F.);
#3360=CARTESIAN_POINT('',(4.25E0,2.E1,2.E1));
#3361=DIRECTION('',(-1.E0,0.E0,0.E0));
#3362=DIRECTION('',(0.E0,-1.E0,0.E0));
#3363=AXIS2_PLACEMENT_3D('',#3360,#3361,#3362);
#3364=CYLINDRICAL_SURFACE('',#3363,4.5E0);
#3365=ORIENTED_EDGE('',*,*,#3241,.T.);
#3367=ORIENTED_EDGE('',*,*,#3366,.F.);
#3368=ORIENTED_EDGE('',*,*,#3297,.F.);
#3370=ORIENTED_EDGE('',*,*,#3369,.F.);
#3371=EDGE_LOOP('',(#3365,#3367,#3368,#3370));
#3372=FACE_OUTER_BOUND('',#3371,.F.);
#3373=ADVANCED_FACE('',(#3372),#3364,.F.);
#3374=CARTESIAN_POINT('',(4.25E0,2.E1,2.E1));
#3375=DIRECTION('',(-1.E0,0.E0,0.E0));
#3376=DIRECTION('',(0.E0,-1.E0,0.E0));
#3377=AXIS2_PLACEMENT_3D('',#3374,#3375,#3376);
#3378=CYLINDRICAL_SURFACE('',#3377,4.5E0);
#3379=ORIENTED_EDGE('',*,*,#3239,.T.);
#3380=ORIENTED_EDGE('',*,*,#3369,.T.);
#3381=ORIENTED_EDGE('',*,*,#3299,.F.);
#3382=ORIENTED_EDGE('',*,*,#3366,.T.);
#3383=EDGE_LOOP('',(#3379,#3380,#3381,#3382));
#3384=FACE_OUTER_BOUND('',#3383,.F.);
#3385=ADVANCED_FACE('',(#3384),#3378,.F.);
#3386=CARTESIAN_POINT('',(6.072313282817E1,3.6E1,6.072305578437E1));
#3387=DIRECTION('',(0.E0,1.E0,0.E0));
#3388=DIRECTION('',(0.E0,0.E0,1.E0));
#3389=AXIS2_PLACEMENT_3D('',#3386,#3387,#3388);
#3390=PLANE('',#3389);
#3392=ORIENTED_EDGE('',*,*,#3391,.T.);
#3393=ORIENTED_EDGE('',*,*,#3275,.T.);
#3395=ORIENTED_EDGE('',*,*,#3394,.T.);
#3397=ORIENTED_EDGE('',*,*,#3396,.F.);
#3399=ORIENTED_EDGE('',*,*,#3398,.F.);
#3400=EDGE_LOOP('',(#3392,#3393,#3395,#3397,#3399));
#3401=FACE_OUTER_BOUND('',#3400,.F.);
#3402=ADVANCED_FACE('',(#3401),#3390,.F.);
#3403=CARTESIAN_POINT('',(8.E1,4.E1,8.5E0));
#3404=DIRECTION('',(0.E0,0.E0,1.E0));
#3405=DIRECTION('',(0.E0,-1.E0,0.E0));
#3406=AXIS2_PLACEMENT_3D('',#3403,#3404,#3405);
#3407=PLANE('',#3406);
#3408=ORIENTED_EDGE('',*,*,#3391,.F.);
#3410=ORIENTED_EDGE('',*,*,#3409,.F.);
#3412=ORIENTED_EDGE('',*,*,#3411,.T.);
#3413=ORIENTED_EDGE('',*,*,#3277,.T.);
#3414=EDGE_LOOP('',(#3408,#3410,#3412,#3413));
#3415=FACE_OUTER_BOUND('',#3414,.F.);
#3417=ORIENTED_EDGE('',*,*,#3416,.F.);
#3419=ORIENTED_EDGE('',*,*,#3418,.F.);
#3420=EDGE_LOOP('',(#3417,#3419));
#3421=FACE_BOUND('',#3420,.F.);
#3423=ORIENTED_EDGE('',*,*,#3422,.F.);
#3425=ORIENTED_EDGE('',*,*,#3424,.F.);
#3426=EDGE_LOOP('',(#3423,#3425));
#3427=FACE_BOUND('',#3426,.F.);
#3429=ORIENTED_EDGE('',*,*,#3428,.F.);
#3431=ORIENTED_EDGE('',*,*,#3430,.F.);
#3432=EDGE_LOOP('',(#3429,#3431));
#3433=FACE_BOUND('',#3432,.F.);
#3435=ORIENTED_EDGE('',*,*,#3434,.F.);
#3437=ORIENTED_EDGE('',*,*,#3436,.F.);
#3438=EDGE_LOOP('',(#3435,#3437));
#3439=FACE_BOUND('',#3438,.F.);
#3440=ADVANCED_FACE('',(#3415,#3421,#3427,#3433,#3439),#3407,.T.);
#3441=CARTESIAN_POINT('',(1.4E2,2.E1,4.25E0));
#3442=DIRECTION('',(0.E0,0.E0,1.E0));
#3443=DIRECTION('',(0.E0,-1.E0,0.E0));
#3444=AXIS2_PLACEMENT_3D('',#3441,#3442,#3443);
#3445=CYLINDRICAL_SURFACE('',#3444,4.5E0);
#3446=ORIENTED_EDGE('',*,*,#3434,.T.);
#3448=ORIENTED_EDGE('',*,*,#3447,.T.);
#3450=ORIENTED_EDGE('',*,*,#3449,.F.);
#3452=ORIENTED_EDGE('',*,*,#3451,.T.);
#3453=EDGE_LOOP('',(#3446,#3448,#3450,#3452));
#3454=FACE_OUTER_BOUND('',#3453,.F.);
#3455=ADVANCED_FACE('',(#3454),#3445,.F.);
#3456=CARTESIAN_POINT('',(1.4E2,2.E1,4.25E0));
#3457=DIRECTION('',(0.E0,0.E0,1.E0));
#3458=DIRECTION('',(0.E0,-1.E0,0.E0));
#3459=AXIS2_PLACEMENT_3D('',#3456,#3457,#3458);
#3460=CYLINDRICAL_SURFACE('',#3459,4.5E0);
#3461=ORIENTED_EDGE('',*,*,#3436,.T.);
#3462=ORIENTED_EDGE('',*,*,#3451,.F.);
#3464=ORIENTED_EDGE('',*,*,#3463,.F.);
#3465=ORIENTED_EDGE('',*,*,#3447,.F.);
#3466=EDGE_LOOP('',(#3461,#3462,#3464,#3465));
#3467=FACE_OUTER_BOUND('',#3466,.F.);
#3468=ADVANCED_FACE('',(#3467),#3460,.F.);
#3469=CARTESIAN_POINT('',(0.E0,7.5E1,0.E0));
#3470=DIRECTION('',(0.E0,0.E0,-1.E0));
#3471=DIRECTION('',(-1.E0,0.E0,0.E0));
#3472=AXIS2_PLACEMENT_3D('',#3469,#3470,#3471);
#3473=PLANE('',#3472);
#3474=ORIENTED_EDGE('',*,*,#3203,.T.);
#3476=ORIENTED_EDGE('',*,*,#3475,.T.);
#3478=ORIENTED_EDGE('',*,*,#3477,.T.);
#3480=ORIENTED_EDGE('',*,*,#3479,.F.);
#3481=EDGE_LOOP('',(#3474,#3476,#3478,#3480));
#3482=FACE_OUTER_BOUND('',#3481,.F.);
#3484=ORIENTED_EDGE('',*,*,#3483,.T.);
#3486=ORIENTED_EDGE('',*,*,#3485,.T.);
#3487=EDGE_LOOP('',(#3484,#3486));
#3488=FACE_BOUND('',#3487,.F.);
#3490=ORIENTED_EDGE('',*,*,#3489,.T.);
#3492=ORIENTED_EDGE('',*,*,#3491,.T.);
#3493=EDGE_LOOP('',(#3490,#3492));
#3494=FACE_BOUND('',#3493,.F.);
#3496=ORIENTED_EDGE('',*,*,#3495,.T.);
#3498=ORIENTED_EDGE('',*,*,#3497,.T.);
#3499=EDGE_LOOP('',(#3496,#3498));
#3500=FACE_BOUND('',#3499,.F.);
#3502=ORIENTED_EDGE('',*,*,#3501,.T.);
#3504=ORIENTED_EDGE('',*,*,#3503,.T.);
#3505=EDGE_LOOP('',(#3502,#3504));
#3506=FACE_BOUND('',#3505,.F.);
#3508=ORIENTED_EDGE('',*,*,#3507,.T.);
#3510=ORIENTED_EDGE('',*,*,#3509,.T.);
#3511=EDGE_LOOP('',(#3508,#3510));
#3512=FACE_BOUND('',#3511,.F.);
#3514=ORIENTED_EDGE('',*,*,#3513,.T.);
#3516=ORIENTED_EDGE('',*,*,#3515,.T.);
#3517=EDGE_LOOP('',(#3514,#3516));
#3518=FACE_BOUND('',#3517,.F.);
#3520=ORIENTED_EDGE('',*,*,#3519,.F.);
#3522=ORIENTED_EDGE('',*,*,#3521,.F.);
#3523=EDGE_LOOP('',(#3520,#3522));
#3524=FACE_BOUND('',#3523,.F.);
#3525=ORIENTED_EDGE('',*,*,#3463,.T.);
#3526=ORIENTED_EDGE('',*,*,#3449,.T.);
#3527=EDGE_LOOP('',(#3525,#3526));
#3528=FACE_BOUND('',#3527,.F.);
#3529=ADVANCED_FACE('',(#3482,#3488,#3494,#3500,#3506,#3512,#3518,#3524,#3528),
#3473,.T.);
#3530=CARTESIAN_POINT('',(1.E2,2.E1,4.25E0));
#3531=DIRECTION('',(0.E0,0.E0,1.E0));
#3532=DIRECTION('',(0.E0,-1.E0,0.E0));
#3533=AXIS2_PLACEMENT_3D('',#3530,#3531,#3532);
#3534=CYLINDRICAL_SURFACE('',#3533,4.5E0);
#3535=ORIENTED_EDGE('',*,*,#3418,.T.);
#3537=ORIENTED_EDGE('',*,*,#3536,.F.);
#3538=ORIENTED_EDGE('',*,*,#3483,.F.);
#3540=ORIENTED_EDGE('',*,*,#3539,.F.);
#3541=EDGE_LOOP('',(#3535,#3537,#3538,#3540));
#3542=FACE_OUTER_BOUND('',#3541,.F.);
#3543=ADVANCED_FACE('',(#3542),#3534,.F.);
#3544=CARTESIAN_POINT('',(1.E2,2.E1,4.25E0));
#3545=DIRECTION('',(0.E0,0.E0,1.E0));
#3546=DIRECTION('',(0.E0,-1.E0,0.E0));
#3547=AXIS2_PLACEMENT_3D('',#3544,#3545,#3546);
#3548=CYLINDRICAL_SURFACE('',#3547,4.5E0);
#3549=ORIENTED_EDGE('',*,*,#3416,.T.);
#3550=ORIENTED_EDGE('',*,*,#3539,.T.);
#3551=ORIENTED_EDGE('',*,*,#3485,.F.);
#3552=ORIENTED_EDGE('',*,*,#3536,.T.);
#3553=EDGE_LOOP('',(#3549,#3550,#3551,#3552));
#3554=FACE_OUTER_BOUND('',#3553,.F.);
#3555=ADVANCED_FACE('',(#3554),#3548,.F.);
#3556=CARTESIAN_POINT('',(6.E1,2.E1,4.25E0));
#3557=DIRECTION('',(0.E0,0.E0,1.E0));
#3558=DIRECTION('',(0.E0,-1.E0,0.E0));
#3559=AXIS2_PLACEMENT_3D('',#3556,#3557,#3558);
#3560=CYLINDRICAL_SURFACE('',#3559,4.5E0);
#3561=ORIENTED_EDGE('',*,*,#3424,.T.);
#3563=ORIENTED_EDGE('',*,*,#3562,.F.);
#3564=ORIENTED_EDGE('',*,*,#3489,.F.);
#3566=ORIENTED_EDGE('',*,*,#3565,.F.);
#3567=EDGE_LOOP('',(#3561,#3563,#3564,#3566));
#3568=FACE_OUTER_BOUND('',#3567,.F.);
#3569=ADVANCED_FACE('',(#3568),#3560,.F.);
#3570=CARTESIAN_POINT('',(6.E1,2.E1,4.25E0));
#3571=DIRECTION('',(0.E0,0.E0,1.E0));
#3572=DIRECTION('',(0.E0,-1.E0,0.E0));
#3573=AXIS2_PLACEMENT_3D('',#3570,#3571,#3572);
#3574=CYLINDRICAL_SURFACE('',#3573,4.5E0);
#3575=ORIENTED_EDGE('',*,*,#3422,.T.);
#3576=ORIENTED_EDGE('',*,*,#3565,.T.);
#3577=ORIENTED_EDGE('',*,*,#3491,.F.);
#3578=ORIENTED_EDGE('',*,*,#3562,.T.);
#3579=EDGE_LOOP('',(#3575,#3576,#3577,#3578));
#3580=FACE_OUTER_BOUND('',#3579,.F.);
#3581=ADVANCED_FACE('',(#3580),#3574,.F.);
#3582=CARTESIAN_POINT('',(2.E1,2.E1,4.25E0));
#3583=DIRECTION('',(0.E0,0.E0,1.E0));
#3584=DIRECTION('',(0.E0,-1.E0,0.E0));
#3585=AXIS2_PLACEMENT_3D('',#3582,#3583,#3584);
#3586=CYLINDRICAL_SURFACE('',#3585,4.5E0);
#3587=ORIENTED_EDGE('',*,*,#3430,.T.);
#3589=ORIENTED_EDGE('',*,*,#3588,.F.);
#3590=ORIENTED_EDGE('',*,*,#3495,.F.);
#3592=ORIENTED_EDGE('',*,*,#3591,.F.);
#3593=EDGE_LOOP('',(#3587,#3589,#3590,#3592));
#3594=FACE_OUTER_BOUND('',#3593,.F.);
#3595=ADVANCED_FACE('',(#3594),#3586,.F.);
#3596=CARTESIAN_POINT('',(2.E1,2.E1,4.25E0));
#3597=DIRECTION('',(0.E0,0.E0,1.E0));
#3598=DIRECTION('',(0.E0,-1.E0,0.E0));
#3599=AXIS2_PLACEMENT_3D('',#3596,#3597,#3598);
#3600=CYLINDRICAL_SURFACE('',#3599,4.5E0);
#3601=ORIENTED_EDGE('',*,*,#3428,.T.);
#3602=ORIENTED_EDGE('',*,*,#3591,.T.);
#3603=ORIENTED_EDGE('',*,*,#3497,.F.);
#3604=ORIENTED_EDGE('',*,*,#3588,.T.);
#3605=EDGE_LOOP('',(#3601,#3602,#3603,#3604));
#3606=FACE_OUTER_BOUND('',#3605,.F.);
#3607=ADVANCED_FACE('',(#3606),#3600,.F.);
#3608=CARTESIAN_POINT('',(1.4E2,6.E1,4.25E0));
#3609=DIRECTION('',(0.E0,0.E0,1.E0));
#3610=DIRECTION('',(0.E0,-1.E0,0.E0));
#3611=AXIS2_PLACEMENT_3D('',#3608,#3609,#3610);
#3612=CYLINDRICAL_SURFACE('',#3611,4.5E0);
#3614=ORIENTED_EDGE('',*,*,#3613,.T.);
#3616=ORIENTED_EDGE('',*,*,#3615,.F.);
#3617=ORIENTED_EDGE('',*,*,#3501,.F.);
#3619=ORIENTED_EDGE('',*,*,#3618,.F.);
#3620=EDGE_LOOP('',(#3614,#3616,#3617,#3619));
#3621=FACE_OUTER_BOUND('',#3620,.F.);
#3622=ADVANCED_FACE('',(#3621),#3612,.F.);
#3623=CARTESIAN_POINT('',(8.E1,4.E1,8.5E0));
#3624=DIRECTION('',(0.E0,0.E0,1.E0));
#3625=DIRECTION('',(0.E0,-1.E0,0.E0));
#3626=AXIS2_PLACEMENT_3D('',#3623,#3624,#3625);
#3627=PLANE('',#3626);
#3629=ORIENTED_EDGE('',*,*,#3628,.F.);
#3631=ORIENTED_EDGE('',*,*,#3630,.F.);
#3633=ORIENTED_EDGE('',*,*,#3632,.F.);
#3635=ORIENTED_EDGE('',*,*,#3634,.F.);
#3636=EDGE_LOOP('',(#3629,#3631,#3633,#3635));
#3637=FACE_OUTER_BOUND('',#3636,.F.);
#3639=ORIENTED_EDGE('',*,*,#3638,.F.);
#3641=ORIENTED_EDGE('',*,*,#3640,.F.);
#3642=EDGE_LOOP('',(#3639,#3641));
#3643=FACE_BOUND('',#3642,.F.);
#3645=ORIENTED_EDGE('',*,*,#3644,.F.);
#3647=ORIENTED_EDGE('',*,*,#3646,.F.);
#3648=EDGE_LOOP('',(#3645,#3647));
#3649=FACE_BOUND('',#3648,.F.);
#3651=ORIENTED_EDGE('',*,*,#3650,.F.);
#3653=ORIENTED_EDGE('',*,*,#3652,.F.);
#3654=EDGE_LOOP('',(#3651,#3653));
#3655=FACE_BOUND('',#3654,.F.);
#3657=ORIENTED_EDGE('',*,*,#3656,.F.);
#3658=ORIENTED_EDGE('',*,*,#3613,.F.);
#3659=EDGE_LOOP('',(#3657,#3658));
#3660=FACE_BOUND('',#3659,.F.);
#3661=ADVANCED_FACE('',(#3637,#3643,#3649,#3655,#3660),#3627,.T.);
#3662=CARTESIAN_POINT('',(1.4E2,6.E1,4.25E0));
#3663=DIRECTION('',(0.E0,0.E0,1.E0));
#3664=DIRECTION('',(0.E0,-1.E0,0.E0));
#3665=AXIS2_PLACEMENT_3D('',#3662,#3663,#3664);
#3666=CYLINDRICAL_SURFACE('',#3665,4.5E0);
#3667=ORIENTED_EDGE('',*,*,#3656,.T.);
#3668=ORIENTED_EDGE('',*,*,#3618,.T.);
#3669=ORIENTED_EDGE('',*,*,#3503,.F.);
#3670=ORIENTED_EDGE('',*,*,#3615,.T.);
#3671=EDGE_LOOP('',(#3667,#3668,#3669,#3670));
#3672=FACE_OUTER_BOUND('',#3671,.F.);
#3673=ADVANCED_FACE('',(#3672),#3666,.F.);
#3674=CARTESIAN_POINT('',(1.E2,6.E1,4.25E0));
#3675=DIRECTION('',(0.E0,0.E0,1.E0));
#3676=DIRECTION('',(0.E0,-1.E0,0.E0));
#3677=AXIS2_PLACEMENT_3D('',#3674,#3675,#3676);
#3678=CYLINDRICAL_SURFACE('',#3677,4.5E0);
#3679=ORIENTED_EDGE('',*,*,#3638,.T.);
#3681=ORIENTED_EDGE('',*,*,#3680,.T.);
#3682=ORIENTED_EDGE('',*,*,#3509,.F.);
#3684=ORIENTED_EDGE('',*,*,#3683,.T.);
#3685=EDGE_LOOP('',(#3679,#3681,#3682,#3684));
#3686=FACE_OUTER_BOUND('',#3685,.F.);
#3687=ADVANCED_FACE('',(#3686),#3678,.F.);
#3688=CARTESIAN_POINT('',(1.E2,6.E1,4.25E0));
#3689=DIRECTION('',(0.E0,0.E0,1.E0));
#3690=DIRECTION('',(0.E0,-1.E0,0.E0));
#3691=AXIS2_PLACEMENT_3D('',#3688,#3689,#3690);
#3692=CYLINDRICAL_SURFACE('',#3691,4.5E0);
#3693=ORIENTED_EDGE('',*,*,#3640,.T.);
#3694=ORIENTED_EDGE('',*,*,#3683,.F.);
#3695=ORIENTED_EDGE('',*,*,#3507,.F.);
#3696=ORIENTED_EDGE('',*,*,#3680,.F.);
#3697=EDGE_LOOP('',(#3693,#3694,#3695,#3696));
#3698=FACE_OUTER_BOUND('',#3697,.F.);
#3699=ADVANCED_FACE('',(#3698),#3692,.F.);
#3700=CARTESIAN_POINT('',(6.E1,6.E1,4.25E0));
#3701=DIRECTION('',(0.E0,0.E0,1.E0));
#3702=DIRECTION('',(0.E0,-1.E0,0.E0));
#3703=AXIS2_PLACEMENT_3D('',#3700,#3701,#3702);
#3704=CYLINDRICAL_SURFACE('',#3703,4.5E0);
#3705=ORIENTED_EDGE('',*,*,#3644,.T.);
#3707=ORIENTED_EDGE('',*,*,#3706,.T.);
#3708=ORIENTED_EDGE('',*,*,#3515,.F.);
#3710=ORIENTED_EDGE('',*,*,#3709,.T.);
#3711=EDGE_LOOP('',(#3705,#3707,#3708,#3710));
#3712=FACE_OUTER_BOUND('',#3711,.F.);
#3713=ADVANCED_FACE('',(#3712),#3704,.F.);
#3714=CARTESIAN_POINT('',(6.E1,6.E1,4.25E0));
#3715=DIRECTION('',(0.E0,0.E0,1.E0));
#3716=DIRECTION('',(0.E0,-1.E0,0.E0));
#3717=AXIS2_PLACEMENT_3D('',#3714,#3715,#3716);
#3718=CYLINDRICAL_SURFACE('',#3717,4.5E0);
#3719=ORIENTED_EDGE('',*,*,#3646,.T.);
#3720=ORIENTED_EDGE('',*,*,#3709,.F.);
#3721=ORIENTED_EDGE('',*,*,#3513,.F.);
#3722=ORIENTED_EDGE('',*,*,#3706,.F.);
#3723=EDGE_LOOP('',(#3719,#3720,#3721,#3722));
#3724=FACE_OUTER_BOUND('',#3723,.F.);
#3725=ADVANCED_FACE('',(#3724),#3718,.F.);
#3726=CARTESIAN_POINT('',(2.E1,6.E1,4.25E0));
#3727=DIRECTION('',(0.E0,0.E0,1.E0));
#3728=DIRECTION('',(0.E0,-1.E0,0.E0));
#3729=AXIS2_PLACEMENT_3D('',#3726,#3727,#3728);
#3730=CYLINDRICAL_SURFACE('',#3729,4.5E0);
#3731=ORIENTED_EDGE('',*,*,#3650,.T.);
#3733=ORIENTED_EDGE('',*,*,#3732,.T.);
#3734=ORIENTED_EDGE('',*,*,#3521,.T.);
#3736=ORIENTED_EDGE('',*,*,#3735,.T.);
#3737=EDGE_LOOP('',(#3731,#3733,#3734,#3736));
#3738=FACE_OUTER_BOUND('',#3737,.F.);
#3739=ADVANCED_FACE('',(#3738),#3730,.F.);
#3740=CARTESIAN_POINT('',(2.E1,6.E1,4.25E0));
#3741=DIRECTION('',(0.E0,0.E0,1.E0));
#3742=DIRECTION('',(0.E0,-1.E0,0.E0));
#3743=AXIS2_PLACEMENT_3D('',#3740,#3741,#3742);
#3744=CYLINDRICAL_SURFACE('',#3743,4.5E0);
#3745=ORIENTED_EDGE('',*,*,#3652,.T.);
#3746=ORIENTED_EDGE('',*,*,#3735,.F.);
#3747=ORIENTED_EDGE('',*,*,#3519,.T.);
#3748=ORIENTED_EDGE('',*,*,#3732,.F.);
#3749=EDGE_LOOP('',(#3745,#3746,#3747,#3748));
#3750=FACE_OUTER_BOUND('',#3749,.F.);
#3751=ADVANCED_FACE('',(#3750),#3744,.F.);
#3752=CARTESIAN_POINT('',(6.072313282817E1,4.4E1,6.072305578437E1));
#3753=DIRECTION('',(0.E0,1.E0,0.E0));
#3754=DIRECTION('',(0.E0,0.E0,1.E0));
#3755=AXIS2_PLACEMENT_3D('',#3752,#3753,#3754);
#3756=PLANE('',#3755);
#3757=ORIENTED_EDGE('',*,*,#3628,.T.);
#3759=ORIENTED_EDGE('',*,*,#3758,.T.);
#3761=ORIENTED_EDGE('',*,*,#3760,.F.);
#3763=ORIENTED_EDGE('',*,*,#3762,.T.);
#3765=ORIENTED_EDGE('',*,*,#3764,.T.);
#3766=EDGE_LOOP('',(#3757,#3759,#3761,#3763,#3765));
#3767=FACE_OUTER_BOUND('',#3766,.F.);
#3768=ADVANCED_FACE('',(#3767),#3756,.T.);
#3769=CARTESIAN_POINT('',(1.6E2,7.5E1,2.9E-14));
#3770=DIRECTION('',(1.E0,0.E0,0.E0));
#3771=DIRECTION('',(0.E0,0.E0,-1.E0));
#3772=AXIS2_PLACEMENT_3D('',#3769,#3770,#3771);
#3773=PLANE('',#3772);
#3774=ORIENTED_EDGE('',*,*,#3409,.T.);
#3775=ORIENTED_EDGE('',*,*,#3398,.T.);
#3777=ORIENTED_EDGE('',*,*,#3776,.F.);
#3778=ORIENTED_EDGE('',*,*,#3758,.F.);
#3779=ORIENTED_EDGE('',*,*,#3634,.T.);
#3781=ORIENTED_EDGE('',*,*,#3780,.F.);
#3783=ORIENTED_EDGE('',*,*,#3782,.F.);
#3785=ORIENTED_EDGE('',*,*,#3784,.F.);
#3786=ORIENTED_EDGE('',*,*,#3477,.F.);
#3788=ORIENTED_EDGE('',*,*,#3787,.T.);
#3790=ORIENTED_EDGE('',*,*,#3789,.T.);
#3792=ORIENTED_EDGE('',*,*,#3791,.T.);
#3793=EDGE_LOOP('',(#3774,#3775,#3777,#3778,#3779,#3781,#3783,#3785,#3786,#3788,
#3790,#3792));
#3794=FACE_OUTER_BOUND('',#3793,.F.);
#3795=ADVANCED_FACE('',(#3794),#3773,.T.);
#3796=CARTESIAN_POINT('',(1.6E2,3.6E1,1.883013743E1));
#3797=DIRECTION('',(7.071041804914E-1,0.E0,7.071093818721E-1));
#3798=DIRECTION('',(7.071093818721E-1,0.E0,-7.071041804914E-1));
#3799=AXIS2_PLACEMENT_3D('',#3796,#3797,#3798);
#3800=PLANE('',#3799);
#3801=ORIENTED_EDGE('',*,*,#3760,.T.);
#3802=ORIENTED_EDGE('',*,*,#3776,.T.);
#3803=ORIENTED_EDGE('',*,*,#3396,.T.);
#3805=ORIENTED_EDGE('',*,*,#3804,.T.);
#3806=EDGE_LOOP('',(#3801,#3802,#3803,#3805));
#3807=FACE_OUTER_BOUND('',#3806,.F.);
#3808=ADVANCED_FACE('',(#3807),#3800,.T.);
#3809=CARTESIAN_POINT('',(2.1E1,7.5E1,1.6E2));
#3810=DIRECTION('',(0.E0,0.E0,1.E0));
#3811=DIRECTION('',(1.E0,0.E0,0.E0));
#3812=AXIS2_PLACEMENT_3D('',#3809,#3810,#3811);
#3813=PLANE('',#3812);
#3815=ORIENTED_EDGE('',*,*,#3814,.T.);
#3816=ORIENTED_EDGE('',*,*,#3762,.F.);
#3817=ORIENTED_EDGE('',*,*,#3804,.F.);
#3818=ORIENTED_EDGE('',*,*,#3394,.F.);
#3819=ORIENTED_EDGE('',*,*,#3281,.T.);
#3821=ORIENTED_EDGE('',*,*,#3820,.T.);
#3823=ORIENTED_EDGE('',*,*,#3822,.F.);
#3825=ORIENTED_EDGE('',*,*,#3824,.F.);
#3826=ORIENTED_EDGE('',*,*,#3199,.T.);
#3828=ORIENTED_EDGE('',*,*,#3827,.F.);
#3830=ORIENTED_EDGE('',*,*,#3829,.F.);
#3832=ORIENTED_EDGE('',*,*,#3831,.F.);
#3833=EDGE_LOOP('',(#3815,#3816,#3817,#3818,#3819,#3821,#3823,#3825,#3826,#3828,
#3830,#3832));
#3834=FACE_OUTER_BOUND('',#3833,.F.);
#3835=ADVANCED_FACE('',(#3834),#3813,.T.);
#3836=CARTESIAN_POINT('',(8.5E0,4.E1,8.E1));
#3837=DIRECTION('',(-1.E0,0.E0,0.E0));
#3838=DIRECTION('',(0.E0,0.E0,-1.E0));
#3839=AXIS2_PLACEMENT_3D('',#3836,#3837,#3838);
#3840=PLANE('',#3839);
#3841=ORIENTED_EDGE('',*,*,#3764,.F.);
#3842=ORIENTED_EDGE('',*,*,#3814,.F.);
#3844=ORIENTED_EDGE('',*,*,#3843,.F.);
#3845=ORIENTED_EDGE('',*,*,#3630,.T.);
#3846=EDGE_LOOP('',(#3841,#3842,#3844,#3845));
#3847=FACE_OUTER_BOUND('',#3846,.F.);
#3849=ORIENTED_EDGE('',*,*,#3848,.T.);
#3851=ORIENTED_EDGE('',*,*,#3850,.T.);
#3852=EDGE_LOOP('',(#3849,#3851));
#3853=FACE_BOUND('',#3852,.F.);
#3855=ORIENTED_EDGE('',*,*,#3854,.T.);
#3857=ORIENTED_EDGE('',*,*,#3856,.T.);
#3858=EDGE_LOOP('',(#3855,#3857));
#3859=FACE_BOUND('',#3858,.F.);
#3861=ORIENTED_EDGE('',*,*,#3860,.T.);
#3863=ORIENTED_EDGE('',*,*,#3862,.T.);
#3864=EDGE_LOOP('',(#3861,#3863));
#3865=FACE_BOUND('',#3864,.F.);
#3867=ORIENTED_EDGE('',*,*,#3866,.T.);
#3869=ORIENTED_EDGE('',*,*,#3868,.T.);
#3870=EDGE_LOOP('',(#3867,#3869));
#3871=FACE_BOUND('',#3870,.F.);
#3872=ADVANCED_FACE('',(#3847,#3853,#3859,#3865,#3871),#3840,.F.);
#3873=CARTESIAN_POINT('',(4.25E0,6.E1,1.4E2));
#3874=DIRECTION('',(-1.E0,0.E0,0.E0));
#3875=DIRECTION('',(0.E0,-1.E0,0.E0));
#3876=AXIS2_PLACEMENT_3D('',#3873,#3874,#3875);
#3877=CYLINDRICAL_SURFACE('',#3876,4.5E0);
#3878=ORIENTED_EDGE('',*,*,#3211,.F.);
#3880=ORIENTED_EDGE('',*,*,#3879,.F.);
#3881=ORIENTED_EDGE('',*,*,#3866,.F.);
#3883=ORIENTED_EDGE('',*,*,#3882,.F.);
#3884=EDGE_LOOP('',(#3878,#3880,#3881,#3883));
#3885=FACE_OUTER_BOUND('',#3884,.F.);
#3886=ADVANCED_FACE('',(#3885),#3877,.F.);
#3887=CARTESIAN_POINT('',(4.25E0,6.E1,1.4E2));
#3888=DIRECTION('',(-1.E0,0.E0,0.E0));
#3889=DIRECTION('',(0.E0,-1.E0,0.E0));
#3890=AXIS2_PLACEMENT_3D('',#3887,#3888,#3889);
#3891=CYLINDRICAL_SURFACE('',#3890,4.5E0);
#3892=ORIENTED_EDGE('',*,*,#3209,.F.);
#3893=ORIENTED_EDGE('',*,*,#3882,.T.);
#3894=ORIENTED_EDGE('',*,*,#3868,.F.);
#3895=ORIENTED_EDGE('',*,*,#3879,.T.);
#3896=EDGE_LOOP('',(#3892,#3893,#3894,#3895));
#3897=FACE_OUTER_BOUND('',#3896,.F.);
#3898=ADVANCED_FACE('',(#3897),#3891,.F.);
#3899=CARTESIAN_POINT('',(4.25E0,6.E1,1.E2));
#3900=DIRECTION('',(-1.E0,0.E0,0.E0));
#3901=DIRECTION('',(0.E0,-1.E0,0.E0));
#3902=AXIS2_PLACEMENT_3D('',#3899,#3900,#3901);
#3903=CYLINDRICAL_SURFACE('',#3902,4.5E0);
#3904=ORIENTED_EDGE('',*,*,#3223,.F.);
#3906=ORIENTED_EDGE('',*,*,#3905,.F.);
#3907=ORIENTED_EDGE('',*,*,#3848,.F.);
#3909=ORIENTED_EDGE('',*,*,#3908,.F.);
#3910=EDGE_LOOP('',(#3904,#3906,#3907,#3909));
#3911=FACE_OUTER_BOUND('',#3910,.F.);
#3912=ADVANCED_FACE('',(#3911),#3903,.F.);
#3913=CARTESIAN_POINT('',(4.25E0,6.E1,1.E2));
#3914=DIRECTION('',(-1.E0,0.E0,0.E0));
#3915=DIRECTION('',(0.E0,-1.E0,0.E0));
#3916=AXIS2_PLACEMENT_3D('',#3913,#3914,#3915);
#3917=CYLINDRICAL_SURFACE('',#3916,4.5E0);
#3918=ORIENTED_EDGE('',*,*,#3221,.F.);
#3919=ORIENTED_EDGE('',*,*,#3908,.T.);
#3920=ORIENTED_EDGE('',*,*,#3850,.F.);
#3921=ORIENTED_EDGE('',*,*,#3905,.T.);
#3922=EDGE_LOOP('',(#3918,#3919,#3920,#3921));
#3923=FACE_OUTER_BOUND('',#3922,.F.);
#3924=ADVANCED_FACE('',(#3923),#3917,.F.);
#3925=CARTESIAN_POINT('',(4.25E0,6.E1,6.E1));
#3926=DIRECTION('',(-1.E0,0.E0,0.E0));
#3927=DIRECTION('',(0.E0,-1.E0,0.E0));
#3928=AXIS2_PLACEMENT_3D('',#3925,#3926,#3927);
#3929=CYLINDRICAL_SURFACE('',#3928,4.5E0);
#3930=ORIENTED_EDGE('',*,*,#3235,.F.);
#3932=ORIENTED_EDGE('',*,*,#3931,.F.);
#3933=ORIENTED_EDGE('',*,*,#3854,.F.);
#3935=ORIENTED_EDGE('',*,*,#3934,.F.);
#3936=EDGE_LOOP('',(#3930,#3932,#3933,#3935));
#3937=FACE_OUTER_BOUND('',#3936,.F.);
#3938=ADVANCED_FACE('',(#3937),#3929,.F.);
#3939=CARTESIAN_POINT('',(4.25E0,6.E1,6.E1));
#3940=DIRECTION('',(-1.E0,0.E0,0.E0));
#3941=DIRECTION('',(0.E0,-1.E0,0.E0));
#3942=AXIS2_PLACEMENT_3D('',#3939,#3940,#3941);
#3943=CYLINDRICAL_SURFACE('',#3942,4.5E0);
#3944=ORIENTED_EDGE('',*,*,#3233,.F.);
#3945=ORIENTED_EDGE('',*,*,#3934,.T.);
#3946=ORIENTED_EDGE('',*,*,#3856,.F.);
#3947=ORIENTED_EDGE('',*,*,#3931,.T.);
#3948=EDGE_LOOP('',(#3944,#3945,#3946,#3947));
#3949=FACE_OUTER_BOUND('',#3948,.F.);
#3950=ADVANCED_FACE('',(#3949),#3943,.F.);
#3951=CARTESIAN_POINT('',(4.25E0,6.E1,2.E1));
#3952=DIRECTION('',(-1.E0,0.E0,0.E0));
#3953=DIRECTION('',(0.E0,-1.E0,0.E0));
#3954=AXIS2_PLACEMENT_3D('',#3951,#3952,#3953);
#3955=CYLINDRICAL_SURFACE('',#3954,4.5E0);
#3956=ORIENTED_EDGE('',*,*,#3247,.T.);
#3958=ORIENTED_EDGE('',*,*,#3957,.F.);
#3959=ORIENTED_EDGE('',*,*,#3860,.F.);
#3961=ORIENTED_EDGE('',*,*,#3960,.F.);
#3962=EDGE_LOOP('',(#3956,#3958,#3959,#3961));
#3963=FACE_OUTER_BOUND('',#3962,.F.);
#3964=ADVANCED_FACE('',(#3963),#3955,.F.);
#3965=CARTESIAN_POINT('',(4.25E0,6.E1,2.E1));
#3966=DIRECTION('',(-1.E0,0.E0,0.E0));
#3967=DIRECTION('',(0.E0,-1.E0,0.E0));
#3968=AXIS2_PLACEMENT_3D('',#3965,#3966,#3967);
#3969=CYLINDRICAL_SURFACE('',#3968,4.5E0);
#3970=ORIENTED_EDGE('',*,*,#3245,.T.);
#3971=ORIENTED_EDGE('',*,*,#3960,.T.);
#3972=ORIENTED_EDGE('',*,*,#3862,.F.);
#3973=ORIENTED_EDGE('',*,*,#3957,.T.);
#3974=EDGE_LOOP('',(#3970,#3971,#3972,#3973));
#3975=FACE_OUTER_BOUND('',#3974,.F.);
#3976=ADVANCED_FACE('',(#3975),#3969,.F.);
#3977=CARTESIAN_POINT('',(5.164503566312E1,7.5E1,5.164503566312E1));
#3978=DIRECTION('',(0.E0,1.E0,0.E0));
#3979=DIRECTION('',(0.E0,0.E0,1.E0));
#3980=AXIS2_PLACEMENT_3D('',#3977,#3978,#3979);
#3981=PLANE('',#3980);
#3982=ORIENTED_EDGE('',*,*,#3632,.T.);
#3983=ORIENTED_EDGE('',*,*,#3843,.T.);
#3984=ORIENTED_EDGE('',*,*,#3831,.T.);
#3986=ORIENTED_EDGE('',*,*,#3985,.F.);
#3988=ORIENTED_EDGE('',*,*,#3987,.F.);
#3990=ORIENTED_EDGE('',*,*,#3989,.F.);
#3992=ORIENTED_EDGE('',*,*,#3991,.F.);
#3994=ORIENTED_EDGE('',*,*,#3993,.F.);
#3995=ORIENTED_EDGE('',*,*,#3780,.T.);
#3996=EDGE_LOOP('',(#3982,#3983,#3984,#3986,#3988,#3990,#3992,#3994,#3995));
#3997=FACE_OUTER_BOUND('',#3996,.F.);
#3998=ADVANCED_FACE('',(#3997),#3981,.F.);
#3999=CARTESIAN_POINT('',(2.1E1,7.5E1,1.56E2));
#4000=DIRECTION('',(0.E0,1.E0,0.E0));
#4001=DIRECTION('',(0.E0,0.E0,1.E0));
#4002=AXIS2_PLACEMENT_3D('',#3999,#4000,#4001);
#4003=CYLINDRICAL_SURFACE('',#4002,4.E0);
#4005=ORIENTED_EDGE('',*,*,#4004,.F.);
#4007=ORIENTED_EDGE('',*,*,#4006,.F.);
#4008=ORIENTED_EDGE('',*,*,#3985,.T.);
#4009=ORIENTED_EDGE('',*,*,#3829,.T.);
#4010=EDGE_LOOP('',(#4005,#4007,#4008,#4009));
#4011=FACE_OUTER_BOUND('',#4010,.F.);
#4012=ADVANCED_FACE('',(#4011),#4003,.T.);
#4013=CARTESIAN_POINT('',(5.164503566312E1,8.E1,5.164503566312E1));
#4014=DIRECTION('',(0.E0,1.E0,0.E0));
#4015=DIRECTION('',(0.E0,0.E0,1.E0));
#4016=AXIS2_PLACEMENT_3D('',#4013,#4014,#4015);
#4017=PLANE('',#4016);
#4018=ORIENTED_EDGE('',*,*,#3479,.T.);
#4019=ORIENTED_EDGE('',*,*,#3784,.T.);
#4021=ORIENTED_EDGE('',*,*,#4020,.T.);
#4023=ORIENTED_EDGE('',*,*,#4022,.T.);
#4025=ORIENTED_EDGE('',*,*,#4024,.F.);
#4027=ORIENTED_EDGE('',*,*,#4026,.F.);
#4028=ORIENTED_EDGE('',*,*,#4004,.T.);
#4029=ORIENTED_EDGE('',*,*,#3827,.T.);
#4030=ORIENTED_EDGE('',*,*,#3205,.T.);
#4031=EDGE_LOOP('',(#4018,#4019,#4021,#4023,#4025,#4027,#4028,#4029,#4030));
#4032=FACE_OUTER_BOUND('',#4031,.F.);
#4033=ADVANCED_FACE('',(#4032),#4017,.T.);
#4034=CARTESIAN_POINT('',(1.56E2,7.5E1,2.1E1));
#4035=DIRECTION('',(0.E0,1.E0,0.E0));
#4036=DIRECTION('',(0.E0,0.E0,1.E0));
#4037=AXIS2_PLACEMENT_3D('',#4034,#4035,#4036);
#4038=CYLINDRICAL_SURFACE('',#4037,4.E0);
#4039=ORIENTED_EDGE('',*,*,#4020,.F.);
#4040=ORIENTED_EDGE('',*,*,#3782,.T.);
#4041=ORIENTED_EDGE('',*,*,#3993,.T.);
#4043=ORIENTED_EDGE('',*,*,#4042,.F.);
#4044=EDGE_LOOP('',(#4039,#4040,#4041,#4043));
#4045=FACE_OUTER_BOUND('',#4044,.F.);
#4046=ADVANCED_FACE('',(#4045),#4038,.T.);
#4047=CARTESIAN_POINT('',(1.56E2,7.5E1,2.5E1));
#4048=DIRECTION('',(0.E0,0.E0,1.E0));
#4049=DIRECTION('',(1.E0,0.E0,0.E0));
#4050=AXIS2_PLACEMENT_3D('',#4047,#4048,#4049);
#4051=PLANE('',#4050);
#4052=ORIENTED_EDGE('',*,*,#4022,.F.);
#4053=ORIENTED_EDGE('',*,*,#4042,.T.);
#4054=ORIENTED_EDGE('',*,*,#3991,.T.);
#4056=ORIENTED_EDGE('',*,*,#4055,.F.);
#4057=EDGE_LOOP('',(#4052,#4053,#4054,#4056));
#4058=FACE_OUTER_BOUND('',#4057,.F.);
#4059=ADVANCED_FACE('',(#4058),#4051,.T.);
#4060=CARTESIAN_POINT('',(4.2E1,7.5E1,4.2E1));
#4061=DIRECTION('',(0.E0,1.E0,0.E0));
#4062=DIRECTION('',(0.E0,0.E0,1.E0));
#4063=AXIS2_PLACEMENT_3D('',#4060,#4061,#4062);
#4064=CYLINDRICAL_SURFACE('',#4063,1.7E1);
#4065=ORIENTED_EDGE('',*,*,#4024,.T.);
#4066=ORIENTED_EDGE('',*,*,#4055,.T.);
#4067=ORIENTED_EDGE('',*,*,#3989,.T.);
#4069=ORIENTED_EDGE('',*,*,#4068,.F.);
#4070=EDGE_LOOP('',(#4065,#4066,#4067,#4069));
#4071=FACE_OUTER_BOUND('',#4070,.F.);
#4072=ADVANCED_FACE('',(#4071),#4064,.F.);
#4073=CARTESIAN_POINT('',(2.5E1,7.5E1,4.2E1));
#4074=DIRECTION('',(1.E0,0.E0,0.E0));
#4075=DIRECTION('',(0.E0,0.E0,-1.E0));
#4076=AXIS2_PLACEMENT_3D('',#4073,#4074,#4075);
#4077=PLANE('',#4076);
#4078=ORIENTED_EDGE('',*,*,#4026,.T.);
#4079=ORIENTED_EDGE('',*,*,#4068,.T.);
#4080=ORIENTED_EDGE('',*,*,#3987,.T.);
#4081=ORIENTED_EDGE('',*,*,#4006,.T.);
#4082=EDGE_LOOP('',(#4078,#4079,#4080,#4081));
#4083=FACE_OUTER_BOUND('',#4082,.F.);
#4084=ADVANCED_FACE('',(#4083),#4077,.T.);
#4085=CARTESIAN_POINT('',(5.164503566312E1,5.E0,5.164503566312E1));
#4086=DIRECTION('',(0.E0,1.E0,0.E0));
#4087=DIRECTION('',(0.E0,0.E0,1.E0));
#4088=AXIS2_PLACEMENT_3D('',#4085,#4086,#4087);
#4089=PLANE('',#4088);
#4090=ORIENTED_EDGE('',*,*,#3411,.F.);
#4091=ORIENTED_EDGE('',*,*,#3791,.F.);
#4093=ORIENTED_EDGE('',*,*,#4092,.F.);
#4095=ORIENTED_EDGE('',*,*,#4094,.F.);
#4097=ORIENTED_EDGE('',*,*,#4096,.F.);
#4099=ORIENTED_EDGE('',*,*,#4098,.F.);
#4101=ORIENTED_EDGE('',*,*,#4100,.F.);
#4102=ORIENTED_EDGE('',*,*,#3820,.F.);
#4103=ORIENTED_EDGE('',*,*,#3279,.T.);
#4104=EDGE_LOOP('',(#4090,#4091,#4093,#4095,#4097,#4099,#4101,#4102,#4103));
#4105=FACE_OUTER_BOUND('',#4104,.F.);
#4106=ADVANCED_FACE('',(#4105),#4089,.T.);
#4107=CARTESIAN_POINT('',(1.56E2,-2.9E-14,2.1E1));
#4108=DIRECTION('',(0.E0,1.E0,0.E0));
#4109=DIRECTION('',(0.E0,0.E0,1.E0));
#4110=AXIS2_PLACEMENT_3D('',#4107,#4108,#4109);
#4111=CYLINDRICAL_SURFACE('',#4110,4.E0);
#4112=ORIENTED_EDGE('',*,*,#4092,.T.);
#4113=ORIENTED_EDGE('',*,*,#3789,.F.);
#4115=ORIENTED_EDGE('',*,*,#4114,.F.);
#4117=ORIENTED_EDGE('',*,*,#4116,.F.);
#4118=EDGE_LOOP('',(#4112,#4113,#4115,#4117));
#4119=FACE_OUTER_BOUND('',#4118,.F.);
#4120=ADVANCED_FACE('',(#4119),#4111,.T.);
#4121=CARTESIAN_POINT('',(5.164503566312E1,0.E0,5.164503566312E1));
#4122=DIRECTION('',(0.E0,1.E0,0.E0));
#4123=DIRECTION('',(0.E0,0.E0,1.E0));
#4124=AXIS2_PLACEMENT_3D('',#4121,#4122,#4123);
#4125=PLANE('',#4124);
#4126=ORIENTED_EDGE('',*,*,#3201,.T.);
#4127=ORIENTED_EDGE('',*,*,#3824,.T.);
#4129=ORIENTED_EDGE('',*,*,#4128,.T.);
#4131=ORIENTED_EDGE('',*,*,#4130,.T.);
#4133=ORIENTED_EDGE('',*,*,#4132,.T.);
#4135=ORIENTED_EDGE('',*,*,#4134,.T.);
#4136=ORIENTED_EDGE('',*,*,#4114,.T.);
#4137=ORIENTED_EDGE('',*,*,#3787,.F.);
#4138=ORIENTED_EDGE('',*,*,#3475,.F.);
#4139=EDGE_LOOP('',(#4126,#4127,#4129,#4131,#4133,#4135,#4136,#4137,#4138));
#4140=FACE_OUTER_BOUND('',#4139,.F.);
#4141=ADVANCED_FACE('',(#4140),#4125,.F.);
#4142=CARTESIAN_POINT('',(2.1E1,0.E0,1.56E2));
#4143=DIRECTION('',(0.E0,1.E0,0.E0));
#4144=DIRECTION('',(0.E0,0.E0,1.E0));
#4145=AXIS2_PLACEMENT_3D('',#4142,#4143,#4144);
#4146=CYLINDRICAL_SURFACE('',#4145,4.E0);
#4147=ORIENTED_EDGE('',*,*,#4100,.T.);
#4149=ORIENTED_EDGE('',*,*,#4148,.T.);
#4150=ORIENTED_EDGE('',*,*,#4128,.F.);
#4151=ORIENTED_EDGE('',*,*,#3822,.T.);
#4152=EDGE_LOOP('',(#4147,#4149,#4150,#4151));
#4153=FACE_OUTER_BOUND('',#4152,.F.);
#4154=ADVANCED_FACE('',(#4153),#4146,.T.);
#4155=CARTESIAN_POINT('',(2.5E1,0.E0,4.2E1));
#4156=DIRECTION('',(1.E0,0.E0,0.E0));
#4157=DIRECTION('',(0.E0,0.E0,-1.E0));
#4158=AXIS2_PLACEMENT_3D('',#4155,#4156,#4157);
#4159=PLANE('',#4158);
#4160=ORIENTED_EDGE('',*,*,#4098,.T.);
#4162=ORIENTED_EDGE('',*,*,#4161,.T.);
#4163=ORIENTED_EDGE('',*,*,#4130,.F.);
#4164=ORIENTED_EDGE('',*,*,#4148,.F.);
#4165=EDGE_LOOP('',(#4160,#4162,#4163,#4164));
#4166=FACE_OUTER_BOUND('',#4165,.F.);
#4167=ADVANCED_FACE('',(#4166),#4159,.T.);
#4168=CARTESIAN_POINT('',(4.2E1,0.E0,4.2E1));
#4169=DIRECTION('',(0.E0,1.E0,0.E0));
#4170=DIRECTION('',(0.E0,0.E0,1.E0));
#4171=AXIS2_PLACEMENT_3D('',#4168,#4169,#4170);
#4172=CYLINDRICAL_SURFACE('',#4171,1.7E1);
#4173=ORIENTED_EDGE('',*,*,#4096,.T.);
#4175=ORIENTED_EDGE('',*,*,#4174,.T.);
#4176=ORIENTED_EDGE('',*,*,#4132,.F.);
#4177=ORIENTED_EDGE('',*,*,#4161,.F.);
#4178=EDGE_LOOP('',(#4173,#4175,#4176,#4177));
#4179=FACE_OUTER_BOUND('',#4178,.F.);
#4180=ADVANCED_FACE('',(#4179),#4172,.F.);
#4181=CARTESIAN_POINT('',(1.56E2,-2.9E-14,2.5E1));
#4182=DIRECTION('',(0.E0,0.E0,1.E0));
#4183=DIRECTION('',(1.E0,0.E0,0.E0));
#4184=AXIS2_PLACEMENT_3D('',#4181,#4182,#4183);
#4185=PLANE('',#4184);
#4186=ORIENTED_EDGE('',*,*,#4094,.T.);
#4187=ORIENTED_EDGE('',*,*,#4116,.T.);
#4188=ORIENTED_EDGE('',*,*,#4134,.F.);
#4189=ORIENTED_EDGE('',*,*,#4174,.F.);
#4190=EDGE_LOOP('',(#4186,#4187,#4188,#4189));
#4191=FACE_OUTER_BOUND('',#4190,.F.);
#4192=ADVANCED_FACE('',(#4191),#4185,.T.);
#4193=CLOSED_SHELL('',(#3193,#3256,#3269,#3307,#3321,#3333,#3347,#3359,#3373,
#3385,#3402,#3440,#3455,#3468,#3529,#3543,#3555,#3569,#3581,#3595,#3607,#3622,
#3661,#3673,#3687,#3699,#3713,#3725,#3739,#3751,#3768,#3795,#3808,#3835,#3872,
#3886,#3898,#3912,#3924,#3938,#3950,#3964,#3976,#3998,#4012,#4033,#4046,#4059,
#4072,#4084,#4106,#4120,#4141,#4154,#4167,#4180,#4192));
#4194=MANIFOLD_SOLID_BREP('',#4193);
#4196=DIMENSIONAL_EXPONENTS(0.E0,0.E0,0.E0,0.E0,0.E0,0.E0,0.E0);
#4198=PLANE_ANGLE_MEASURE_WITH_UNIT(PLANE_ANGLE_MEASURE(1.745329251994E-2),
#4197);
#4199=(CONVERSION_BASED_UNIT('DEGREE',#4198)NAMED_UNIT(*)PLANE_ANGLE_UNIT());
#4201=UNCERTAINTY_MEASURE_WITH_UNIT(LENGTH_MEASURE(1.E-2),#4195,'closure',
'Maximum model space distance between geometric entities at asserted connectivities');
#4202=(GEOMETRIC_REPRESENTATION_CONTEXT(3)GLOBAL_UNCERTAINTY_ASSIGNED_CONTEXT((
#4201))GLOBAL_UNIT_ASSIGNED_CONTEXT((#4195,#4199,#4200))REPRESENTATION_CONTEXT(
'ID3','3'));
#4203=CARTESIAN_POINT('',(0.E0,0.E0,0.E0));
#4204=DIRECTION('',(0.E0,0.E0,1.E0));
#4205=DIRECTION('',(1.E0,0.E0,0.E0));
#4208=DESIGN_CONTEXT('',#1522,'design');
#4209=MECHANICAL_CONTEXT('',#1522,'mechanical');
#4210=PRODUCT('ITEM0060236','ITEM0060236','NOT SPECIFIED',(#4209));
#4211=PRODUCT_DEFINITION_FORMATION_WITH_SPECIFIED_SOURCE('3','LAST_VERSION',
#4210,.MADE.);
#4217=CARTESIAN_POINT('',(1.5E1,-4.E1,8.E0));
#4218=DIRECTION('',(1.E0,0.E0,0.E0));
#4219=DIRECTION('',(0.E0,0.E0,-1.E0));
#4220=AXIS2_PLACEMENT_3D('',#4217,#4218,#4219);
#4221=ITEM_DEFINED_TRANSFORMATION('','',#4206,#4220);
#4222=(REPRESENTATION_RELATIONSHIP('','',#4207,#1533)REPRESENTATION_RELATIONSHIP_WITH_TRANSFORMATION(#4221)SHAPE_REPRESENTATION_RELATIONSHIP());
#4223=CONTEXT_DEPENDENT_SHAPE_REPRESENTATION(#4222,#4216);
#4224=DIRECTION('',(0.E0,0.E0,1.E0));
#4225=VECTOR('',#4224,1.2E2);
#4226=CARTESIAN_POINT('',(-8.E1,0.E0,-6.E1));
#4227=LINE('',#4226,#4225);
#4228=DIRECTION('',(1.E0,0.E0,0.E0));
#4229=VECTOR('',#4228,1.6E2);
#4230=CARTESIAN_POINT('',(-8.E1,0.E0,6.E1));
#4231=LINE('',#4230,#4229);
#4232=DIRECTION('',(0.E0,0.E0,-1.E0));
#4233=VECTOR('',#4232,1.2E2);
#4234=CARTESIAN_POINT('',(8.E1,0.E0,6.E1));
#4235=LINE('',#4234,#4233);
#4236=DIRECTION('',(-1.E0,0.E0,0.E0));
#4237=VECTOR('',#4236,1.6E2);
#4238=CARTESIAN_POINT('',(8.E1,0.E0,-6.E1));
#4239=LINE('',#4238,#4237);
#4240=CARTESIAN_POINT('',(6.E1,0.E0,2.E1));
#4241=DIRECTION('',(0.E0,1.E0,0.E0));
#4242=DIRECTION('',(1.E0,0.E0,0.E0));
#4243=AXIS2_PLACEMENT_3D('',#4240,#4241,#4242);
#4245=CARTESIAN_POINT('',(6.E1,0.E0,2.E1));
#4246=DIRECTION('',(0.E0,1.E0,0.E0));
#4247=DIRECTION('',(-1.E0,0.E0,0.E0));
#4248=AXIS2_PLACEMENT_3D('',#4245,#4246,#4247);
#4250=CARTESIAN_POINT('',(2.E1,0.E0,2.E1));
#4251=DIRECTION('',(0.E0,1.E0,0.E0));
#4252=DIRECTION('',(1.E0,0.E0,0.E0));
#4253=AXIS2_PLACEMENT_3D('',#4250,#4251,#4252);
#4255=CARTESIAN_POINT('',(2.E1,0.E0,2.E1));
#4256=DIRECTION('',(0.E0,1.E0,0.E0));
#4257=DIRECTION('',(-1.E0,0.E0,0.E0));
#4258=AXIS2_PLACEMENT_3D('',#4255,#4256,#4257);
#4260=CARTESIAN_POINT('',(-2.E1,0.E0,2.E1));
#4261=DIRECTION('',(0.E0,1.E0,0.E0));
#4262=DIRECTION('',(1.E0,0.E0,0.E0));
#4263=AXIS2_PLACEMENT_3D('',#4260,#4261,#4262);
#4265=CARTESIAN_POINT('',(-2.E1,0.E0,2.E1));
#4266=DIRECTION('',(0.E0,1.E0,0.E0));
#4267=DIRECTION('',(-1.E0,0.E0,0.E0));
#4268=AXIS2_PLACEMENT_3D('',#4265,#4266,#4267);
#4270=CARTESIAN_POINT('',(-6.E1,0.E0,2.E1));
#4271=DIRECTION('',(0.E0,1.E0,0.E0));
#4272=DIRECTION('',(1.E0,0.E0,0.E0));
#4273=AXIS2_PLACEMENT_3D('',#4270,#4271,#4272);
#4275=CARTESIAN_POINT('',(-6.E1,0.E0,2.E1));
#4276=DIRECTION('',(0.E0,1.E0,0.E0));
#4277=DIRECTION('',(-1.E0,0.E0,0.E0));
#4278=AXIS2_PLACEMENT_3D('',#4275,#4276,#4277);
#4280=CARTESIAN_POINT('',(6.E1,0.E0,-2.E1));
#4281=DIRECTION('',(0.E0,1.E0,0.E0));
#4282=DIRECTION('',(1.E0,0.E0,0.E0));
#4283=AXIS2_PLACEMENT_3D('',#4280,#4281,#4282);
#4285=CARTESIAN_POINT('',(6.E1,0.E0,-2.E1));
#4286=DIRECTION('',(0.E0,1.E0,0.E0));
#4287=DIRECTION('',(-1.E0,0.E0,0.E0));
#4288=AXIS2_PLACEMENT_3D('',#4285,#4286,#4287);
#4290=CARTESIAN_POINT('',(2.E1,0.E0,-2.E1));
#4291=DIRECTION('',(0.E0,1.E0,0.E0));
#4292=DIRECTION('',(1.E0,0.E0,0.E0));
#4293=AXIS2_PLACEMENT_3D('',#4290,#4291,#4292);
#4295=CARTESIAN_POINT('',(2.E1,0.E0,-2.E1));
#4296=DIRECTION('',(0.E0,1.E0,0.E0));
#4297=DIRECTION('',(-1.E0,0.E0,0.E0));
#4298=AXIS2_PLACEMENT_3D('',#4295,#4296,#4297);
#4300=CARTESIAN_POINT('',(-2.E1,0.E0,-2.E1));
#4301=DIRECTION('',(0.E0,1.E0,0.E0));
#4302=DIRECTION('',(1.E0,0.E0,0.E0));
#4303=AXIS2_PLACEMENT_3D('',#4300,#4301,#4302);
#4305=CARTESIAN_POINT('',(-2.E1,0.E0,-2.E1));
#4306=DIRECTION('',(0.E0,1.E0,0.E0));
#4307=DIRECTION('',(-1.E0,0.E0,0.E0));
#4308=AXIS2_PLACEMENT_3D('',#4305,#4306,#4307);
#4310=CARTESIAN_POINT('',(-6.E1,0.E0,-2.E1));
#4311=DIRECTION('',(0.E0,1.E0,0.E0));
#4312=DIRECTION('',(1.E0,0.E0,0.E0));
#4313=AXIS2_PLACEMENT_3D('',#4310,#4311,#4312);
#4315=CARTESIAN_POINT('',(-6.E1,0.E0,-2.E1));
#4316=DIRECTION('',(0.E0,1.E0,0.E0));
#4317=DIRECTION('',(-1.E0,0.E0,0.E0));
#4318=AXIS2_PLACEMENT_3D('',#4315,#4316,#4317);
#4320=CARTESIAN_POINT('',(-4.8E1,0.E0,5.E1));
#4321=DIRECTION('',(0.E0,1.E0,0.E0));
#4322=DIRECTION('',(1.E0,0.E0,0.E0));
#4323=AXIS2_PLACEMENT_3D('',#4320,#4321,#4322);
#4325=CARTESIAN_POINT('',(-4.8E1,0.E0,5.E1));
#4326=DIRECTION('',(0.E0,1.E0,0.E0));
#4327=DIRECTION('',(-1.E0,0.E0,0.E0));
#4328=AXIS2_PLACEMENT_3D('',#4325,#4326,#4327);
#4330=CARTESIAN_POINT('',(2.E0,0.E0,5.E1));
#4331=DIRECTION('',(0.E0,1.E0,0.E0));
#4332=DIRECTION('',(1.E0,0.E0,0.E0));
#4333=AXIS2_PLACEMENT_3D('',#4330,#4331,#4332);
#4335=CARTESIAN_POINT('',(2.E0,0.E0,5.E1));
#4336=DIRECTION('',(0.E0,1.E0,0.E0));
#4337=DIRECTION('',(-1.E0,0.E0,0.E0));
#4338=AXIS2_PLACEMENT_3D('',#4335,#4336,#4337);
#4340=CARTESIAN_POINT('',(5.2E1,0.E0,5.E1));
#4341=DIRECTION('',(0.E0,1.E0,0.E0));
#4342=DIRECTION('',(1.E0,0.E0,0.E0));
#4343=AXIS2_PLACEMENT_3D('',#4340,#4341,#4342);
#4345=CARTESIAN_POINT('',(5.2E1,0.E0,5.E1));
#4346=DIRECTION('',(0.E0,1.E0,0.E0));
#4347=DIRECTION('',(-1.E0,0.E0,0.E0));
#4348=AXIS2_PLACEMENT_3D('',#4345,#4346,#4347);
#4350=CARTESIAN_POINT('',(-4.8E1,0.E0,-5.E1));
#4351=DIRECTION('',(0.E0,1.E0,0.E0));
#4352=DIRECTION('',(1.E0,0.E0,0.E0));
#4353=AXIS2_PLACEMENT_3D('',#4350,#4351,#4352);
#4355=CARTESIAN_POINT('',(-4.8E1,0.E0,-5.E1));
#4356=DIRECTION('',(0.E0,1.E0,0.E0));
#4357=DIRECTION('',(-1.E0,0.E0,0.E0));
#4358=AXIS2_PLACEMENT_3D('',#4355,#4356,#4357);
#4360=CARTESIAN_POINT('',(2.E0,0.E0,-5.E1));
#4361=DIRECTION('',(0.E0,1.E0,0.E0));
#4362=DIRECTION('',(1.E0,0.E0,0.E0));
#4363=AXIS2_PLACEMENT_3D('',#4360,#4361,#4362);
#4365=CARTESIAN_POINT('',(2.E0,0.E0,-5.E1));
#4366=DIRECTION('',(0.E0,1.E0,0.E0));
#4367=DIRECTION('',(-1.E0,0.E0,0.E0));
#4368=AXIS2_PLACEMENT_3D('',#4365,#4366,#4367);
#4370=CARTESIAN_POINT('',(5.2E1,0.E0,-5.E1));
#4371=DIRECTION('',(0.E0,1.E0,0.E0));
#4372=DIRECTION('',(1.E0,0.E0,0.E0));
#4373=AXIS2_PLACEMENT_3D('',#4370,#4371,#4372);
#4375=CARTESIAN_POINT('',(5.2E1,0.E0,-5.E1));
#4376=DIRECTION('',(0.E0,1.E0,0.E0));
#4377=DIRECTION('',(-1.E0,0.E0,0.E0));
#4378=AXIS2_PLACEMENT_3D('',#4375,#4376,#4377);
#4380=DIRECTION('',(0.E0,1.E0,0.E0));
#4381=VECTOR('',#4380,1.5E1);
#4382=CARTESIAN_POINT('',(-8.E1,0.E0,-6.E1));
#4383=LINE('',#4382,#4381);
#4384=DIRECTION('',(0.E0,1.E0,0.E0));
#4385=VECTOR('',#4384,1.5E1);
#4386=CARTESIAN_POINT('',(8.E1,0.E0,-6.E1));
#4387=LINE('',#4386,#4385);
#4388=DIRECTION('',(0.E0,1.E0,0.E0));
#4389=VECTOR('',#4388,1.5E1);
#4390=CARTESIAN_POINT('',(8.E1,0.E0,6.E1));
#4391=LINE('',#4390,#4389);
#4392=DIRECTION('',(0.E0,1.E0,0.E0));
#4393=VECTOR('',#4392,1.5E1);
#4394=CARTESIAN_POINT('',(-8.E1,0.E0,6.E1));
#4395=LINE('',#4394,#4393);
#4396=DIRECTION('',(0.E0,0.E0,1.E0));
#4397=VECTOR('',#4396,1.2E2);
#4398=CARTESIAN_POINT('',(-8.E1,1.5E1,-6.E1));
#4399=LINE('',#4398,#4397);
#4400=DIRECTION('',(-1.E0,0.E0,0.E0));
#4401=VECTOR('',#4400,1.6E2);
#4402=CARTESIAN_POINT('',(8.E1,1.5E1,-6.E1));
#4403=LINE('',#4402,#4401);
#4404=DIRECTION('',(0.E0,0.E0,-1.E0));
#4405=VECTOR('',#4404,1.2E2);
#4406=CARTESIAN_POINT('',(8.E1,1.5E1,6.E1));
#4407=LINE('',#4406,#4405);
#4408=DIRECTION('',(1.E0,0.E0,0.E0));
#4409=VECTOR('',#4408,1.6E2);
#4410=CARTESIAN_POINT('',(-8.E1,1.5E1,6.E1));
#4411=LINE('',#4410,#4409);
#4412=CARTESIAN_POINT('',(6.E1,1.5E1,2.E1));
#4413=DIRECTION('',(0.E0,1.E0,0.E0));
#4414=DIRECTION('',(1.E0,0.E0,0.E0));
#4415=AXIS2_PLACEMENT_3D('',#4412,#4413,#4414);
#4417=CARTESIAN_POINT('',(6.E1,1.5E1,2.E1));
#4418=DIRECTION('',(0.E0,1.E0,0.E0));
#4419=DIRECTION('',(-1.E0,0.E0,0.E0));
#4420=AXIS2_PLACEMENT_3D('',#4417,#4418,#4419);
#4422=CARTESIAN_POINT('',(2.E1,1.5E1,2.E1));
#4423=DIRECTION('',(0.E0,1.E0,0.E0));
#4424=DIRECTION('',(1.E0,0.E0,0.E0));
#4425=AXIS2_PLACEMENT_3D('',#4422,#4423,#4424);
#4427=CARTESIAN_POINT('',(2.E1,1.5E1,2.E1));
#4428=DIRECTION('',(0.E0,1.E0,0.E0));
#4429=DIRECTION('',(-1.E0,0.E0,0.E0));
#4430=AXIS2_PLACEMENT_3D('',#4427,#4428,#4429);
#4432=CARTESIAN_POINT('',(-2.E1,1.5E1,2.E1));
#4433=DIRECTION('',(0.E0,1.E0,0.E0));
#4434=DIRECTION('',(1.E0,0.E0,0.E0));
#4435=AXIS2_PLACEMENT_3D('',#4432,#4433,#4434);
#4437=CARTESIAN_POINT('',(-2.E1,1.5E1,2.E1));
#4438=DIRECTION('',(0.E0,1.E0,0.E0));
#4439=DIRECTION('',(-1.E0,0.E0,0.E0));
#4440=AXIS2_PLACEMENT_3D('',#4437,#4438,#4439);
#4442=CARTESIAN_POINT('',(-6.E1,1.5E1,2.E1));
#4443=DIRECTION('',(0.E0,1.E0,0.E0));
#4444=DIRECTION('',(1.E0,0.E0,0.E0));
#4445=AXIS2_PLACEMENT_3D('',#4442,#4443,#4444);
#4447=CARTESIAN_POINT('',(-6.E1,1.5E1,2.E1));
#4448=DIRECTION('',(0.E0,1.E0,0.E0));
#4449=DIRECTION('',(-1.E0,0.E0,0.E0));
#4450=AXIS2_PLACEMENT_3D('',#4447,#4448,#4449);
#4452=CARTESIAN_POINT('',(6.E1,1.5E1,-2.E1));
#4453=DIRECTION('',(0.E0,1.E0,0.E0));
#4454=DIRECTION('',(1.E0,0.E0,0.E0));
#4455=AXIS2_PLACEMENT_3D('',#4452,#4453,#4454);
#4457=CARTESIAN_POINT('',(6.E1,1.5E1,-2.E1));
#4458=DIRECTION('',(0.E0,1.E0,0.E0));
#4459=DIRECTION('',(-1.E0,0.E0,0.E0));
#4460=AXIS2_PLACEMENT_3D('',#4457,#4458,#4459);
#4462=CARTESIAN_POINT('',(2.E1,1.5E1,-2.E1));
#4463=DIRECTION('',(0.E0,1.E0,0.E0));
#4464=DIRECTION('',(1.E0,0.E0,0.E0));
#4465=AXIS2_PLACEMENT_3D('',#4462,#4463,#4464);
#4467=CARTESIAN_POINT('',(2.E1,1.5E1,-2.E1));
#4468=DIRECTION('',(0.E0,1.E0,0.E0));
#4469=DIRECTION('',(-1.E0,0.E0,0.E0));
#4470=AXIS2_PLACEMENT_3D('',#4467,#4468,#4469);
#4472=CARTESIAN_POINT('',(-2.E1,1.5E1,-2.E1));
#4473=DIRECTION('',(0.E0,1.E0,0.E0));
#4474=DIRECTION('',(1.E0,0.E0,0.E0));
#4475=AXIS2_PLACEMENT_3D('',#4472,#4473,#4474);
#4477=CARTESIAN_POINT('',(-2.E1,1.5E1,-2.E1));
#4478=DIRECTION('',(0.E0,1.E0,0.E0));
#4479=DIRECTION('',(-1.E0,0.E0,0.E0));
#4480=AXIS2_PLACEMENT_3D('',#4477,#4478,#4479);
#4482=CARTESIAN_POINT('',(-6.E1,1.5E1,-2.E1));
#4483=DIRECTION('',(0.E0,1.E0,0.E0));
#4484=DIRECTION('',(1.E0,0.E0,0.E0));
#4485=AXIS2_PLACEMENT_3D('',#4482,#4483,#4484);
#4487=CARTESIAN_POINT('',(-6.E1,1.5E1,-2.E1));
#4488=DIRECTION('',(0.E0,1.E0,0.E0));
#4489=DIRECTION('',(-1.E0,0.E0,0.E0));
#4490=AXIS2_PLACEMENT_3D('',#4487,#4488,#4489);
#4492=CARTESIAN_POINT('',(-4.8E1,1.5E1,5.E1));
#4493=DIRECTION('',(0.E0,1.E0,0.E0));
#4494=DIRECTION('',(1.E0,0.E0,0.E0));
#4495=AXIS2_PLACEMENT_3D('',#4492,#4493,#4494);
#4497=CARTESIAN_POINT('',(-4.8E1,1.5E1,5.E1));
#4498=DIRECTION('',(0.E0,1.E0,0.E0));
#4499=DIRECTION('',(-1.E0,0.E0,0.E0));
#4500=AXIS2_PLACEMENT_3D('',#4497,#4498,#4499);
#4502=CARTESIAN_POINT('',(2.E0,1.5E1,5.E1));
#4503=DIRECTION('',(0.E0,1.E0,0.E0));
#4504=DIRECTION('',(1.E0,0.E0,0.E0));
#4505=AXIS2_PLACEMENT_3D('',#4502,#4503,#4504);
#4507=CARTESIAN_POINT('',(2.E0,1.5E1,5.E1));
#4508=DIRECTION('',(0.E0,1.E0,0.E0));
#4509=DIRECTION('',(-1.E0,0.E0,0.E0));
#4510=AXIS2_PLACEMENT_3D('',#4507,#4508,#4509);
#4512=CARTESIAN_POINT('',(5.2E1,1.5E1,5.E1));
#4513=DIRECTION('',(0.E0,1.E0,0.E0));
#4514=DIRECTION('',(1.E0,0.E0,0.E0));
#4515=AXIS2_PLACEMENT_3D('',#4512,#4513,#4514);
#4517=CARTESIAN_POINT('',(5.2E1,1.5E1,5.E1));
#4518=DIRECTION('',(0.E0,1.E0,0.E0));
#4519=DIRECTION('',(-1.E0,0.E0,0.E0));
#4520=AXIS2_PLACEMENT_3D('',#4517,#4518,#4519);
#4522=CARTESIAN_POINT('',(-4.8E1,1.5E1,-5.E1));
#4523=DIRECTION('',(0.E0,1.E0,0.E0));
#4524=DIRECTION('',(1.E0,0.E0,0.E0));
#4525=AXIS2_PLACEMENT_3D('',#4522,#4523,#4524);
#4527=CARTESIAN_POINT('',(-4.8E1,1.5E1,-5.E1));
#4528=DIRECTION('',(0.E0,1.E0,0.E0));
#4529=DIRECTION('',(-1.E0,0.E0,0.E0));
#4530=AXIS2_PLACEMENT_3D('',#4527,#4528,#4529);
#4532=CARTESIAN_POINT('',(2.E0,1.5E1,-5.E1));
#4533=DIRECTION('',(0.E0,1.E0,0.E0));
#4534=DIRECTION('',(1.E0,0.E0,0.E0));
#4535=AXIS2_PLACEMENT_3D('',#4532,#4533,#4534);
#4537=CARTESIAN_POINT('',(2.E0,1.5E1,-5.E1));
#4538=DIRECTION('',(0.E0,1.E0,0.E0));
#4539=DIRECTION('',(-1.E0,0.E0,0.E0));
#4540=AXIS2_PLACEMENT_3D('',#4537,#4538,#4539);
#4542=CARTESIAN_POINT('',(5.2E1,1.5E1,-5.E1));
#4543=DIRECTION('',(0.E0,1.E0,0.E0));
#4544=DIRECTION('',(1.E0,0.E0,0.E0));
#4545=AXIS2_PLACEMENT_3D('',#4542,#4543,#4544);
#4547=CARTESIAN_POINT('',(5.2E1,1.5E1,-5.E1));
#4548=DIRECTION('',(0.E0,1.E0,0.E0));
#4549=DIRECTION('',(-1.E0,0.E0,0.E0));
#4550=AXIS2_PLACEMENT_3D('',#4547,#4548,#4549);
#4552=DIRECTION('',(0.E0,1.E0,0.E0));
#4553=VECTOR('',#4552,1.5E1);
#4554=CARTESIAN_POINT('',(6.375E1,0.E0,2.E1));
#4555=LINE('',#4554,#4553);
#4556=DIRECTION('',(0.E0,1.E0,0.E0));
#4557=VECTOR('',#4556,1.5E1);
#4558=CARTESIAN_POINT('',(5.625E1,0.E0,2.E1));
#4559=LINE('',#4558,#4557);
#4560=DIRECTION('',(0.E0,1.E0,0.E0));
#4561=VECTOR('',#4560,1.5E1);
#4562=CARTESIAN_POINT('',(2.375E1,0.E0,2.E1));
#4563=LINE('',#4562,#4561);
#4564=DIRECTION('',(0.E0,1.E0,0.E0));
#4565=VECTOR('',#4564,1.5E1);
#4566=CARTESIAN_POINT('',(1.625E1,0.E0,2.E1));
#4567=LINE('',#4566,#4565);
#4568=DIRECTION('',(0.E0,1.E0,0.E0));
#4569=VECTOR('',#4568,1.5E1);
#4570=CARTESIAN_POINT('',(-1.625E1,0.E0,2.E1));
#4571=LINE('',#4570,#4569);
#4572=DIRECTION('',(0.E0,1.E0,0.E0));
#4573=VECTOR('',#4572,1.5E1);
#4574=CARTESIAN_POINT('',(-2.375E1,0.E0,2.E1));
#4575=LINE('',#4574,#4573);
#4576=DIRECTION('',(0.E0,1.E0,0.E0));
#4577=VECTOR('',#4576,1.5E1);
#4578=CARTESIAN_POINT('',(-5.625E1,0.E0,2.E1));
#4579=LINE('',#4578,#4577);
#4580=DIRECTION('',(0.E0,1.E0,0.E0));
#4581=VECTOR('',#4580,1.5E1);
#4582=CARTESIAN_POINT('',(-6.375E1,0.E0,2.E1));
#4583=LINE('',#4582,#4581);
#4584=DIRECTION('',(0.E0,1.E0,0.E0));
#4585=VECTOR('',#4584,1.5E1);
#4586=CARTESIAN_POINT('',(6.375E1,0.E0,-2.E1));
#4587=LINE('',#4586,#4585);
#4588=DIRECTION('',(0.E0,1.E0,0.E0));
#4589=VECTOR('',#4588,1.5E1);
#4590=CARTESIAN_POINT('',(5.625E1,0.E0,-2.E1));
#4591=LINE('',#4590,#4589);
#4592=DIRECTION('',(0.E0,1.E0,0.E0));
#4593=VECTOR('',#4592,1.5E1);
#4594=CARTESIAN_POINT('',(2.375E1,0.E0,-2.E1));
#4595=LINE('',#4594,#4593);
#4596=DIRECTION('',(0.E0,1.E0,0.E0));
#4597=VECTOR('',#4596,1.5E1);
#4598=CARTESIAN_POINT('',(1.625E1,0.E0,-2.E1));
#4599=LINE('',#4598,#4597);
#4600=DIRECTION('',(0.E0,1.E0,0.E0));
#4601=VECTOR('',#4600,1.5E1);
#4602=CARTESIAN_POINT('',(-1.625E1,0.E0,-2.E1));
#4603=LINE('',#4602,#4601);
#4604=DIRECTION('',(0.E0,1.E0,0.E0));
#4605=VECTOR('',#4604,1.5E1);
#4606=CARTESIAN_POINT('',(-2.375E1,0.E0,-2.E1));
#4607=LINE('',#4606,#4605);
#4608=DIRECTION('',(0.E0,1.E0,0.E0));
#4609=VECTOR('',#4608,1.5E1);
#4610=CARTESIAN_POINT('',(-5.625E1,0.E0,-2.E1));
#4611=LINE('',#4610,#4609);
#4612=DIRECTION('',(0.E0,1.E0,0.E0));
#4613=VECTOR('',#4612,1.5E1);
#4614=CARTESIAN_POINT('',(-6.375E1,0.E0,-2.E1));
#4615=LINE('',#4614,#4613);
#4616=CARTESIAN_POINT('',(-4.8E1,9.E0,5.E1));
#4617=DIRECTION('',(0.E0,1.E0,0.E0));
#4618=DIRECTION('',(1.E0,0.E0,0.E0));
#4619=AXIS2_PLACEMENT_3D('',#4616,#4617,#4618);
#4621=DIRECTION('',(0.E0,1.E0,0.E0));
#4622=VECTOR('',#4621,6.E0);
#4623=CARTESIAN_POINT('',(-5.36E1,9.E0,5.E1));
#4624=LINE('',#4623,#4622);
#4625=CARTESIAN_POINT('',(-4.8E1,9.E0,5.E1));
#4626=DIRECTION('',(0.E0,-1.E0,0.E0));
#4627=DIRECTION('',(1.E0,0.E0,0.E0));
#4628=AXIS2_PLACEMENT_3D('',#4625,#4626,#4627);
#4630=DIRECTION('',(0.E0,1.E0,0.E0));
#4631=VECTOR('',#4630,6.E0);
#4632=CARTESIAN_POINT('',(-4.24E1,9.E0,5.E1));
#4633=LINE('',#4632,#4631);
#4634=CARTESIAN_POINT('',(-4.8E1,9.E0,5.E1));
#4635=DIRECTION('',(0.E0,-1.E0,0.E0));
#4636=DIRECTION('',(1.E0,0.E0,0.E0));
#4637=AXIS2_PLACEMENT_3D('',#4634,#4635,#4636);
#4639=CARTESIAN_POINT('',(-4.8E1,9.E0,5.E1));
#4640=DIRECTION('',(0.E0,1.E0,0.E0));
#4641=DIRECTION('',(1.E0,0.E0,0.E0));
#4642=AXIS2_PLACEMENT_3D('',#4639,#4640,#4641);
#4644=DIRECTION('',(0.E0,1.E0,0.E0));
#4645=VECTOR('',#4644,9.E0);
#4646=CARTESIAN_POINT('',(-4.48E1,0.E0,5.E1));
#4647=LINE('',#4646,#4645);
#4648=DIRECTION('',(0.E0,1.E0,0.E0));
#4649=VECTOR('',#4648,9.E0);
#4650=CARTESIAN_POINT('',(-5.12E1,0.E0,5.E1));
#4651=LINE('',#4650,#4649);
#4652=CARTESIAN_POINT('',(2.E0,9.E0,5.E1));
#4653=DIRECTION('',(0.E0,1.E0,0.E0));
#4654=DIRECTION('',(1.E0,0.E0,0.E0));
#4655=AXIS2_PLACEMENT_3D('',#4652,#4653,#4654);
#4657=DIRECTION('',(0.E0,1.E0,0.E0));
#4658=VECTOR('',#4657,6.E0);
#4659=CARTESIAN_POINT('',(-3.6E0,9.E0,5.E1));
#4660=LINE('',#4659,#4658);
#4661=CARTESIAN_POINT('',(2.E0,9.E0,5.E1));
#4662=DIRECTION('',(0.E0,-1.E0,0.E0));
#4663=DIRECTION('',(1.E0,0.E0,0.E0));
#4664=AXIS2_PLACEMENT_3D('',#4661,#4662,#4663);
#4666=DIRECTION('',(0.E0,1.E0,0.E0));
#4667=VECTOR('',#4666,6.E0);
#4668=CARTESIAN_POINT('',(7.6E0,9.E0,5.E1));
#4669=LINE('',#4668,#4667);
#4670=CARTESIAN_POINT('',(2.E0,9.E0,5.E1));
#4671=DIRECTION('',(0.E0,-1.E0,0.E0));
#4672=DIRECTION('',(1.E0,0.E0,0.E0));
#4673=AXIS2_PLACEMENT_3D('',#4670,#4671,#4672);
#4675=CARTESIAN_POINT('',(2.E0,9.E0,5.E1));
#4676=DIRECTION('',(0.E0,1.E0,0.E0));
#4677=DIRECTION('',(1.E0,0.E0,0.E0));
#4678=AXIS2_PLACEMENT_3D('',#4675,#4676,#4677);
#4680=DIRECTION('',(0.E0,1.E0,0.E0));
#4681=VECTOR('',#4680,9.E0);
#4682=CARTESIAN_POINT('',(5.2E0,0.E0,5.E1));
#4683=LINE('',#4682,#4681);
#4684=DIRECTION('',(0.E0,1.E0,0.E0));
#4685=VECTOR('',#4684,9.E0);
#4686=CARTESIAN_POINT('',(-1.2E0,0.E0,5.E1));
#4687=LINE('',#4686,#4685);
#4688=CARTESIAN_POINT('',(5.2E1,9.E0,5.E1));
#4689=DIRECTION('',(0.E0,1.E0,0.E0));
#4690=DIRECTION('',(1.E0,0.E0,0.E0));
#4691=AXIS2_PLACEMENT_3D('',#4688,#4689,#4690);
#4693=DIRECTION('',(0.E0,1.E0,0.E0));
#4694=VECTOR('',#4693,6.E0);
#4695=CARTESIAN_POINT('',(4.64E1,9.E0,5.E1));
#4696=LINE('',#4695,#4694);
#4697=CARTESIAN_POINT('',(5.2E1,9.E0,5.E1));
#4698=DIRECTION('',(0.E0,-1.E0,0.E0));
#4699=DIRECTION('',(1.E0,0.E0,0.E0));
#4700=AXIS2_PLACEMENT_3D('',#4697,#4698,#4699);
#4702=DIRECTION('',(0.E0,1.E0,0.E0));
#4703=VECTOR('',#4702,6.E0);
#4704=CARTESIAN_POINT('',(5.76E1,9.E0,5.E1));
#4705=LINE('',#4704,#4703);
#4706=CARTESIAN_POINT('',(5.2E1,9.E0,5.E1));
#4707=DIRECTION('',(0.E0,-1.E0,0.E0));
#4708=DIRECTION('',(1.E0,0.E0,0.E0));
#4709=AXIS2_PLACEMENT_3D('',#4706,#4707,#4708);
#4711=CARTESIAN_POINT('',(5.2E1,9.E0,5.E1));
#4712=DIRECTION('',(0.E0,1.E0,0.E0));
#4713=DIRECTION('',(1.E0,0.E0,0.E0));
#4714=AXIS2_PLACEMENT_3D('',#4711,#4712,#4713);
#4716=DIRECTION('',(0.E0,1.E0,0.E0));
#4717=VECTOR('',#4716,9.E0);
#4718=CARTESIAN_POINT('',(5.52E1,0.E0,5.E1));
#4719=LINE('',#4718,#4717);
#4720=DIRECTION('',(0.E0,1.E0,0.E0));
#4721=VECTOR('',#4720,9.E0);
#4722=CARTESIAN_POINT('',(4.88E1,0.E0,5.E1));
#4723=LINE('',#4722,#4721);
#4724=CARTESIAN_POINT('',(-4.8E1,9.E0,-5.E1));
#4725=DIRECTION('',(0.E0,1.E0,0.E0));
#4726=DIRECTION('',(1.E0,0.E0,0.E0));
#4727=AXIS2_PLACEMENT_3D('',#4724,#4725,#4726);
#4729=DIRECTION('',(0.E0,1.E0,0.E0));
#4730=VECTOR('',#4729,6.E0);
#4731=CARTESIAN_POINT('',(-5.36E1,9.E0,-5.E1));
#4732=LINE('',#4731,#4730);
#4733=CARTESIAN_POINT('',(-4.8E1,9.E0,-5.E1));
#4734=DIRECTION('',(0.E0,-1.E0,0.E0));
#4735=DIRECTION('',(1.E0,0.E0,0.E0));
#4736=AXIS2_PLACEMENT_3D('',#4733,#4734,#4735);
#4738=DIRECTION('',(0.E0,1.E0,0.E0));
#4739=VECTOR('',#4738,6.E0);
#4740=CARTESIAN_POINT('',(-4.24E1,9.E0,-5.E1));
#4741=LINE('',#4740,#4739);
#4742=CARTESIAN_POINT('',(-4.8E1,9.E0,-5.E1));
#4743=DIRECTION('',(0.E0,-1.E0,0.E0));
#4744=DIRECTION('',(1.E0,0.E0,0.E0));
#4745=AXIS2_PLACEMENT_3D('',#4742,#4743,#4744);
#4747=CARTESIAN_POINT('',(-4.8E1,9.E0,-5.E1));
#4748=DIRECTION('',(0.E0,1.E0,0.E0));
#4749=DIRECTION('',(1.E0,0.E0,0.E0));
#4750=AXIS2_PLACEMENT_3D('',#4747,#4748,#4749);
#4752=DIRECTION('',(0.E0,1.E0,0.E0));
#4753=VECTOR('',#4752,9.E0);
#4754=CARTESIAN_POINT('',(-4.48E1,0.E0,-5.E1));
#4755=LINE('',#4754,#4753);
#4756=DIRECTION('',(0.E0,1.E0,0.E0));
#4757=VECTOR('',#4756,9.E0);
#4758=CARTESIAN_POINT('',(-5.12E1,0.E0,-5.E1));
#4759=LINE('',#4758,#4757);
#4760=CARTESIAN_POINT('',(2.E0,9.E0,-5.E1));
#4761=DIRECTION('',(0.E0,1.E0,0.E0));
#4762=DIRECTION('',(1.E0,0.E0,0.E0));
#4763=AXIS2_PLACEMENT_3D('',#4760,#4761,#4762);
#4765=DIRECTION('',(0.E0,1.E0,0.E0));
#4766=VECTOR('',#4765,6.E0);
#4767=CARTESIAN_POINT('',(-3.6E0,9.E0,-5.E1));
#4768=LINE('',#4767,#4766);
#4769=CARTESIAN_POINT('',(2.E0,9.E0,-5.E1));
#4770=DIRECTION('',(0.E0,-1.E0,0.E0));
#4771=DIRECTION('',(1.E0,0.E0,0.E0));
#4772=AXIS2_PLACEMENT_3D('',#4769,#4770,#4771);
#4774=DIRECTION('',(0.E0,1.E0,0.E0));
#4775=VECTOR('',#4774,6.E0);
#4776=CARTESIAN_POINT('',(7.6E0,9.E0,-5.E1));
#4777=LINE('',#4776,#4775);
#4778=CARTESIAN_POINT('',(2.E0,9.E0,-5.E1));
#4779=DIRECTION('',(0.E0,-1.E0,0.E0));
#4780=DIRECTION('',(1.E0,0.E0,0.E0));
#4781=AXIS2_PLACEMENT_3D('',#4778,#4779,#4780);
#4783=CARTESIAN_POINT('',(2.E0,9.E0,-5.E1));
#4784=DIRECTION('',(0.E0,1.E0,0.E0));
#4785=DIRECTION('',(1.E0,0.E0,0.E0));
#4786=AXIS2_PLACEMENT_3D('',#4783,#4784,#4785);
#4788=DIRECTION('',(0.E0,1.E0,0.E0));
#4789=VECTOR('',#4788,9.E0);
#4790=CARTESIAN_POINT('',(5.2E0,0.E0,-5.E1));
#4791=LINE('',#4790,#4789);
#4792=DIRECTION('',(0.E0,1.E0,0.E0));
#4793=VECTOR('',#4792,9.E0);
#4794=CARTESIAN_POINT('',(-1.2E0,0.E0,-5.E1));
#4795=LINE('',#4794,#4793);
#4796=CARTESIAN_POINT('',(5.2E1,9.E0,-5.E1));
#4797=DIRECTION('',(0.E0,1.E0,0.E0));
#4798=DIRECTION('',(1.E0,0.E0,0.E0));
#4799=AXIS2_PLACEMENT_3D('',#4796,#4797,#4798);
#4801=DIRECTION('',(0.E0,1.E0,0.E0));
#4802=VECTOR('',#4801,6.E0);
#4803=CARTESIAN_POINT('',(4.64E1,9.E0,-5.E1));
#4804=LINE('',#4803,#4802);
#4805=CARTESIAN_POINT('',(5.2E1,9.E0,-5.E1));
#4806=DIRECTION('',(0.E0,-1.E0,0.E0));
#4807=DIRECTION('',(1.E0,0.E0,0.E0));
#4808=AXIS2_PLACEMENT_3D('',#4805,#4806,#4807);
#4810=DIRECTION('',(0.E0,1.E0,0.E0));
#4811=VECTOR('',#4810,6.E0);
#4812=CARTESIAN_POINT('',(5.76E1,9.E0,-5.E1));
#4813=LINE('',#4812,#4811);
#4814=CARTESIAN_POINT('',(5.2E1,9.E0,-5.E1));
#4815=DIRECTION('',(0.E0,-1.E0,0.E0));
#4816=DIRECTION('',(1.E0,0.E0,0.E0));
#4817=AXIS2_PLACEMENT_3D('',#4814,#4815,#4816);
#4819=CARTESIAN_POINT('',(5.2E1,9.E0,-5.E1));
#4820=DIRECTION('',(0.E0,1.E0,0.E0));
#4821=DIRECTION('',(1.E0,0.E0,0.E0));
#4822=AXIS2_PLACEMENT_3D('',#4819,#4820,#4821);
#4824=DIRECTION('',(0.E0,1.E0,0.E0));
#4825=VECTOR('',#4824,9.E0);
#4826=CARTESIAN_POINT('',(5.52E1,0.E0,-5.E1));
#4827=LINE('',#4826,#4825);
#4828=DIRECTION('',(0.E0,1.E0,0.E0));
#4829=VECTOR('',#4828,9.E0);
#4830=CARTESIAN_POINT('',(4.88E1,0.E0,-5.E1));
#4831=LINE('',#4830,#4829);
#4832=CARTESIAN_POINT('',(-8.E1,0.E0,-6.E1));
#4833=CARTESIAN_POINT('',(-8.E1,0.E0,6.E1));
#4834=VERTEX_POINT('',#4832);
#4835=VERTEX_POINT('',#4833);
#4836=CARTESIAN_POINT('',(8.E1,0.E0,6.E1));
#4837=VERTEX_POINT('',#4836);
#4838=CARTESIAN_POINT('',(8.E1,0.E0,-6.E1));
#4839=VERTEX_POINT('',#4838);
#4840=CARTESIAN_POINT('',(-8.E1,1.5E1,-6.E1));
#4841=CARTESIAN_POINT('',(-8.E1,1.5E1,6.E1));
#4842=VERTEX_POINT('',#4840);
#4843=VERTEX_POINT('',#4841);
#4844=CARTESIAN_POINT('',(8.E1,1.5E1,6.E1));
#4845=VERTEX_POINT('',#4844);
#4846=CARTESIAN_POINT('',(8.E1,1.5E1,-6.E1));
#4847=VERTEX_POINT('',#4846);
#4848=CARTESIAN_POINT('',(6.375E1,0.E0,2.E1));
#4849=CARTESIAN_POINT('',(5.625E1,0.E0,2.E1));
#4850=VERTEX_POINT('',#4848);
#4851=VERTEX_POINT('',#4849);
#4852=CARTESIAN_POINT('',(6.375E1,1.5E1,2.E1));
#4853=CARTESIAN_POINT('',(5.625E1,1.5E1,2.E1));
#4854=VERTEX_POINT('',#4852);
#4855=VERTEX_POINT('',#4853);
#4856=CARTESIAN_POINT('',(2.375E1,0.E0,2.E1));
#4857=CARTESIAN_POINT('',(1.625E1,0.E0,2.E1));
#4858=VERTEX_POINT('',#4856);
#4859=VERTEX_POINT('',#4857);
#4860=CARTESIAN_POINT('',(2.375E1,1.5E1,2.E1));
#4861=CARTESIAN_POINT('',(1.625E1,1.5E1,2.E1));
#4862=VERTEX_POINT('',#4860);
#4863=VERTEX_POINT('',#4861);
#4864=CARTESIAN_POINT('',(-1.625E1,0.E0,2.E1));
#4865=CARTESIAN_POINT('',(-2.375E1,0.E0,2.E1));
#4866=VERTEX_POINT('',#4864);
#4867=VERTEX_POINT('',#4865);
#4868=CARTESIAN_POINT('',(-1.625E1,1.5E1,2.E1));
#4869=CARTESIAN_POINT('',(-2.375E1,1.5E1,2.E1));
#4870=VERTEX_POINT('',#4868);
#4871=VERTEX_POINT('',#4869);
#4872=CARTESIAN_POINT('',(-5.625E1,0.E0,2.E1));
#4873=CARTESIAN_POINT('',(-6.375E1,0.E0,2.E1));
#4874=VERTEX_POINT('',#4872);
#4875=VERTEX_POINT('',#4873);
#4876=CARTESIAN_POINT('',(-5.625E1,1.5E1,2.E1));
#4877=CARTESIAN_POINT('',(-6.375E1,1.5E1,2.E1));
#4878=VERTEX_POINT('',#4876);
#4879=VERTEX_POINT('',#4877);
#4880=CARTESIAN_POINT('',(6.375E1,0.E0,-2.E1));
#4881=CARTESIAN_POINT('',(5.625E1,0.E0,-2.E1));
#4882=VERTEX_POINT('',#4880);
#4883=VERTEX_POINT('',#4881);
#4884=CARTESIAN_POINT('',(6.375E1,1.5E1,-2.E1));
#4885=CARTESIAN_POINT('',(5.625E1,1.5E1,-2.E1));
#4886=VERTEX_POINT('',#4884);
#4887=VERTEX_POINT('',#4885);
#4888=CARTESIAN_POINT('',(2.375E1,0.E0,-2.E1));
#4889=CARTESIAN_POINT('',(1.625E1,0.E0,-2.E1));
#4890=VERTEX_POINT('',#4888);
#4891=VERTEX_POINT('',#4889);
#4892=CARTESIAN_POINT('',(2.375E1,1.5E1,-2.E1));
#4893=CARTESIAN_POINT('',(1.625E1,1.5E1,-2.E1));
#4894=VERTEX_POINT('',#4892);
#4895=VERTEX_POINT('',#4893);
#4896=CARTESIAN_POINT('',(-1.625E1,0.E0,-2.E1));
#4897=CARTESIAN_POINT('',(-2.375E1,0.E0,-2.E1));
#4898=VERTEX_POINT('',#4896);
#4899=VERTEX_POINT('',#4897);
#4900=CARTESIAN_POINT('',(-1.625E1,1.5E1,-2.E1));
#4901=CARTESIAN_POINT('',(-2.375E1,1.5E1,-2.E1));
#4902=VERTEX_POINT('',#4900);
#4903=VERTEX_POINT('',#4901);
#4904=CARTESIAN_POINT('',(-5.625E1,0.E0,-2.E1));
#4905=CARTESIAN_POINT('',(-6.375E1,0.E0,-2.E1));
#4906=VERTEX_POINT('',#4904);
#4907=VERTEX_POINT('',#4905);
#4908=CARTESIAN_POINT('',(-5.625E1,1.5E1,-2.E1));
#4909=CARTESIAN_POINT('',(-6.375E1,1.5E1,-2.E1));
#4910=VERTEX_POINT('',#4908);
#4911=VERTEX_POINT('',#4909);
#4912=CARTESIAN_POINT('',(-4.48E1,9.E0,5.E1));
#4913=CARTESIAN_POINT('',(-5.12E1,9.E0,5.E1));
#4914=VERTEX_POINT('',#4912);
#4915=VERTEX_POINT('',#4913);
#4916=CARTESIAN_POINT('',(-4.24E1,9.E0,5.E1));
#4917=CARTESIAN_POINT('',(-5.36E1,9.E0,5.E1));
#4918=VERTEX_POINT('',#4916);
#4919=VERTEX_POINT('',#4917);
#4920=CARTESIAN_POINT('',(-4.48E1,0.E0,5.E1));
#4921=CARTESIAN_POINT('',(-5.12E1,0.E0,5.E1));
#4922=VERTEX_POINT('',#4920);
#4923=VERTEX_POINT('',#4921);
#4924=CARTESIAN_POINT('',(-4.24E1,1.5E1,5.E1));
#4925=CARTESIAN_POINT('',(-5.36E1,1.5E1,5.E1));
#4926=VERTEX_POINT('',#4924);
#4927=VERTEX_POINT('',#4925);
#4928=CARTESIAN_POINT('',(5.2E0,9.E0,5.E1));
#4929=CARTESIAN_POINT('',(-1.2E0,9.E0,5.E1));
#4930=VERTEX_POINT('',#4928);
#4931=VERTEX_POINT('',#4929);
#4932=CARTESIAN_POINT('',(7.6E0,9.E0,5.E1));
#4933=CARTESIAN_POINT('',(-3.6E0,9.E0,5.E1));
#4934=VERTEX_POINT('',#4932);
#4935=VERTEX_POINT('',#4933);
#4936=CARTESIAN_POINT('',(5.2E0,0.E0,5.E1));
#4937=CARTESIAN_POINT('',(-1.2E0,0.E0,5.E1));
#4938=VERTEX_POINT('',#4936);
#4939=VERTEX_POINT('',#4937);
#4940=CARTESIAN_POINT('',(7.6E0,1.5E1,5.E1));
#4941=CARTESIAN_POINT('',(-3.6E0,1.5E1,5.E1));
#4942=VERTEX_POINT('',#4940);
#4943=VERTEX_POINT('',#4941);
#4944=CARTESIAN_POINT('',(-4.48E1,9.E0,-5.E1));
#4945=CARTESIAN_POINT('',(-5.12E1,9.E0,-5.E1));
#4946=VERTEX_POINT('',#4944);
#4947=VERTEX_POINT('',#4945);
#4948=CARTESIAN_POINT('',(-4.24E1,9.E0,-5.E1));
#4949=CARTESIAN_POINT('',(-5.36E1,9.E0,-5.E1));
#4950=VERTEX_POINT('',#4948);
#4951=VERTEX_POINT('',#4949);
#4952=CARTESIAN_POINT('',(-4.48E1,0.E0,-5.E1));
#4953=CARTESIAN_POINT('',(-5.12E1,0.E0,-5.E1));
#4954=VERTEX_POINT('',#4952);
#4955=VERTEX_POINT('',#4953);
#4956=CARTESIAN_POINT('',(-4.24E1,1.5E1,-5.E1));
#4957=CARTESIAN_POINT('',(-5.36E1,1.5E1,-5.E1));
#4958=VERTEX_POINT('',#4956);
#4959=VERTEX_POINT('',#4957);
#4960=CARTESIAN_POINT('',(5.2E0,9.E0,-5.E1));
#4961=CARTESIAN_POINT('',(-1.2E0,9.E0,-5.E1));
#4962=VERTEX_POINT('',#4960);
#4963=VERTEX_POINT('',#4961);
#4964=CARTESIAN_POINT('',(7.6E0,9.E0,-5.E1));
#4965=CARTESIAN_POINT('',(-3.6E0,9.E0,-5.E1));
#4966=VERTEX_POINT('',#4964);
#4967=VERTEX_POINT('',#4965);
#4968=CARTESIAN_POINT('',(5.2E0,0.E0,-5.E1));
#4969=CARTESIAN_POINT('',(-1.2E0,0.E0,-5.E1));
#4970=VERTEX_POINT('',#4968);
#4971=VERTEX_POINT('',#4969);
#4972=CARTESIAN_POINT('',(7.6E0,1.5E1,-5.E1));
#4973=CARTESIAN_POINT('',(-3.6E0,1.5E1,-5.E1));
#4974=VERTEX_POINT('',#4972);
#4975=VERTEX_POINT('',#4973);
#4976=CARTESIAN_POINT('',(5.52E1,9.E0,5.E1));
#4977=CARTESIAN_POINT('',(4.88E1,9.E0,5.E1));
#4978=VERTEX_POINT('',#4976);
#4979=VERTEX_POINT('',#4977);
#4980=CARTESIAN_POINT('',(5.76E1,9.E0,5.E1));
#4981=CARTESIAN_POINT('',(4.64E1,9.E0,5.E1));
#4982=VERTEX_POINT('',#4980);
#4983=VERTEX_POINT('',#4981);
#4984=CARTESIAN_POINT('',(5.52E1,0.E0,5.E1));
#4985=CARTESIAN_POINT('',(4.88E1,0.E0,5.E1));
#4986=VERTEX_POINT('',#4984);
#4987=VERTEX_POINT('',#4985);
#4988=CARTESIAN_POINT('',(5.76E1,1.5E1,5.E1));
#4989=CARTESIAN_POINT('',(4.64E1,1.5E1,5.E1));
#4990=VERTEX_POINT('',#4988);
#4991=VERTEX_POINT('',#4989);
#4992=CARTESIAN_POINT('',(5.52E1,9.E0,-5.E1));
#4993=CARTESIAN_POINT('',(4.88E1,9.E0,-5.E1));
#4994=VERTEX_POINT('',#4992);
#4995=VERTEX_POINT('',#4993);
#4996=CARTESIAN_POINT('',(5.76E1,9.E0,-5.E1));
#4997=CARTESIAN_POINT('',(4.64E1,9.E0,-5.E1));
#4998=VERTEX_POINT('',#4996);
#4999=VERTEX_POINT('',#4997);
#5000=CARTESIAN_POINT('',(5.52E1,0.E0,-5.E1));
#5001=CARTESIAN_POINT('',(4.88E1,0.E0,-5.E1));
#5002=VERTEX_POINT('',#5000);
#5003=VERTEX_POINT('',#5001);
#5004=CARTESIAN_POINT('',(5.76E1,1.5E1,-5.E1));
#5005=CARTESIAN_POINT('',(4.64E1,1.5E1,-5.E1));
#5006=VERTEX_POINT('',#5004);
#5007=VERTEX_POINT('',#5005);
#5008=CARTESIAN_POINT('',(0.E0,0.E0,0.E0));
#5009=DIRECTION('',(0.E0,1.E0,0.E0));
#5010=DIRECTION('',(1.E0,0.E0,0.E0));
#5011=AXIS2_PLACEMENT_3D('',#5008,#5009,#5010);
#5012=PLANE('',#5011);
#5014=ORIENTED_EDGE('',*,*,#5013,.T.);
#5016=ORIENTED_EDGE('',*,*,#5015,.T.);
#5018=ORIENTED_EDGE('',*,*,#5017,.T.);
#5020=ORIENTED_EDGE('',*,*,#5019,.T.);
#5021=EDGE_LOOP('',(#5014,#5016,#5018,#5020));
#5022=FACE_OUTER_BOUND('',#5021,.F.);
#5024=ORIENTED_EDGE('',*,*,#5023,.F.);
#5026=ORIENTED_EDGE('',*,*,#5025,.F.);
#5027=EDGE_LOOP('',(#5024,#5026));
#5028=FACE_BOUND('',#5027,.F.);
#5030=ORIENTED_EDGE('',*,*,#5029,.F.);
#5032=ORIENTED_EDGE('',*,*,#5031,.F.);
#5033=EDGE_LOOP('',(#5030,#5032));
#5034=FACE_BOUND('',#5033,.F.);
#5036=ORIENTED_EDGE('',*,*,#5035,.F.);
#5038=ORIENTED_EDGE('',*,*,#5037,.F.);
#5039=EDGE_LOOP('',(#5036,#5038));
#5040=FACE_BOUND('',#5039,.F.);
#5042=ORIENTED_EDGE('',*,*,#5041,.F.);
#5044=ORIENTED_EDGE('',*,*,#5043,.F.);
#5045=EDGE_LOOP('',(#5042,#5044));
#5046=FACE_BOUND('',#5045,.F.);
#5048=ORIENTED_EDGE('',*,*,#5047,.F.);
#5050=ORIENTED_EDGE('',*,*,#5049,.F.);
#5051=EDGE_LOOP('',(#5048,#5050));
#5052=FACE_BOUND('',#5051,.F.);
#5054=ORIENTED_EDGE('',*,*,#5053,.F.);
#5056=ORIENTED_EDGE('',*,*,#5055,.F.);
#5057=EDGE_LOOP('',(#5054,#5056));
#5058=FACE_BOUND('',#5057,.F.);
#5060=ORIENTED_EDGE('',*,*,#5059,.F.);
#5062=ORIENTED_EDGE('',*,*,#5061,.F.);
#5063=EDGE_LOOP('',(#5060,#5062));
#5064=FACE_BOUND('',#5063,.F.);
#5066=ORIENTED_EDGE('',*,*,#5065,.F.);
#5068=ORIENTED_EDGE('',*,*,#5067,.F.);
#5069=EDGE_LOOP('',(#5066,#5068));
#5070=FACE_BOUND('',#5069,.F.);
#5072=ORIENTED_EDGE('',*,*,#5071,.F.);
#5074=ORIENTED_EDGE('',*,*,#5073,.F.);
#5075=EDGE_LOOP('',(#5072,#5074));
#5076=FACE_BOUND('',#5075,.F.);
#5078=ORIENTED_EDGE('',*,*,#5077,.F.);
#5080=ORIENTED_EDGE('',*,*,#5079,.F.);
#5081=EDGE_LOOP('',(#5078,#5080));
#5082=FACE_BOUND('',#5081,.F.);
#5084=ORIENTED_EDGE('',*,*,#5083,.F.);
#5086=ORIENTED_EDGE('',*,*,#5085,.F.);
#5087=EDGE_LOOP('',(#5084,#5086));
#5088=FACE_BOUND('',#5087,.F.);
#5090=ORIENTED_EDGE('',*,*,#5089,.F.);
#5092=ORIENTED_EDGE('',*,*,#5091,.F.);
#5093=EDGE_LOOP('',(#5090,#5092));
#5094=FACE_BOUND('',#5093,.F.);
#5096=ORIENTED_EDGE('',*,*,#5095,.F.);
#5098=ORIENTED_EDGE('',*,*,#5097,.F.);
#5099=EDGE_LOOP('',(#5096,#5098));
#5100=FACE_BOUND('',#5099,.F.);
#5102=ORIENTED_EDGE('',*,*,#5101,.F.);
#5104=ORIENTED_EDGE('',*,*,#5103,.F.);
#5105=EDGE_LOOP('',(#5102,#5104));
#5106=FACE_BOUND('',#5105,.F.);
#5107=ADVANCED_FACE('',(#5022,#5028,#5034,#5040,#5046,#5052,#5058,#5064,#5070,
#5076,#5082,#5088,#5094,#5100,#5106),#5012,.F.);
#5108=CARTESIAN_POINT('',(-8.E1,0.E0,-6.E1));
#5109=DIRECTION('',(-1.E0,0.E0,0.E0));
#5110=DIRECTION('',(0.E0,0.E0,1.E0));
#5111=AXIS2_PLACEMENT_3D('',#5108,#5109,#5110);
#5112=PLANE('',#5111);
#5113=ORIENTED_EDGE('',*,*,#5013,.F.);
#5115=ORIENTED_EDGE('',*,*,#5114,.T.);
#5117=ORIENTED_EDGE('',*,*,#5116,.T.);
#5119=ORIENTED_EDGE('',*,*,#5118,.F.);
#5120=EDGE_LOOP('',(#5113,#5115,#5117,#5119));
#5121=FACE_OUTER_BOUND('',#5120,.F.);
#5122=ADVANCED_FACE('',(#5121),#5112,.T.);
#5123=CARTESIAN_POINT('',(8.E1,0.E0,-6.E1));
#5124=DIRECTION('',(0.E0,0.E0,-1.E0));
#5125=DIRECTION('',(-1.E0,0.E0,0.E0));
#5126=AXIS2_PLACEMENT_3D('',#5123,#5124,#5125);
#5127=PLANE('',#5126);
#5128=ORIENTED_EDGE('',*,*,#5019,.F.);
#5130=ORIENTED_EDGE('',*,*,#5129,.T.);
#5132=ORIENTED_EDGE('',*,*,#5131,.T.);
#5133=ORIENTED_EDGE('',*,*,#5114,.F.);
#5134=EDGE_LOOP('',(#5128,#5130,#5132,#5133));
#5135=FACE_OUTER_BOUND('',#5134,.F.);
#5136=ADVANCED_FACE('',(#5135),#5127,.T.);
#5137=CARTESIAN_POINT('',(8.E1,0.E0,6.E1));
#5138=DIRECTION('',(1.E0,0.E0,0.E0));
#5139=DIRECTION('',(0.E0,0.E0,-1.E0));
#5140=AXIS2_PLACEMENT_3D('',#5137,#5138,#5139);
#5141=PLANE('',#5140);
#5142=ORIENTED_EDGE('',*,*,#5017,.F.);
#5144=ORIENTED_EDGE('',*,*,#5143,.T.);
#5146=ORIENTED_EDGE('',*,*,#5145,.T.);
#5147=ORIENTED_EDGE('',*,*,#5129,.F.);
#5148=EDGE_LOOP('',(#5142,#5144,#5146,#5147));
#5149=FACE_OUTER_BOUND('',#5148,.F.);
#5150=ADVANCED_FACE('',(#5149),#5141,.T.);
#5151=CARTESIAN_POINT('',(-8.E1,0.E0,6.E1));
#5152=DIRECTION('',(0.E0,0.E0,1.E0));
#5153=DIRECTION('',(1.E0,0.E0,0.E0));
#5154=AXIS2_PLACEMENT_3D('',#5151,#5152,#5153);
#5155=PLANE('',#5154);
#5156=ORIENTED_EDGE('',*,*,#5015,.F.);
#5157=ORIENTED_EDGE('',*,*,#5118,.T.);
#5159=ORIENTED_EDGE('',*,*,#5158,.T.);
#5160=ORIENTED_EDGE('',*,*,#5143,.F.);
#5161=EDGE_LOOP('',(#5156,#5157,#5159,#5160));
#5162=FACE_OUTER_BOUND('',#5161,.F.);
#5163=ADVANCED_FACE('',(#5162),#5155,.T.);
#5164=CARTESIAN_POINT('',(0.E0,1.5E1,0.E0));
#5165=DIRECTION('',(0.E0,1.E0,0.E0));
#5166=DIRECTION('',(1.E0,0.E0,0.E0));
#5167=AXIS2_PLACEMENT_3D('',#5164,#5165,#5166);
#5168=PLANE('',#5167);
#5169=ORIENTED_EDGE('',*,*,#5116,.F.);
#5170=ORIENTED_EDGE('',*,*,#5131,.F.);
#5171=ORIENTED_EDGE('',*,*,#5145,.F.);
#5172=ORIENTED_EDGE('',*,*,#5158,.F.);
#5173=EDGE_LOOP('',(#5169,#5170,#5171,#5172));
#5174=FACE_OUTER_BOUND('',#5173,.F.);
#5176=ORIENTED_EDGE('',*,*,#5175,.T.);
#5178=ORIENTED_EDGE('',*,*,#5177,.T.);
#5179=EDGE_LOOP('',(#5176,#5178));
#5180=FACE_BOUND('',#5179,.F.);
#5182=ORIENTED_EDGE('',*,*,#5181,.T.);
#5184=ORIENTED_EDGE('',*,*,#5183,.T.);
#5185=EDGE_LOOP('',(#5182,#5184));
#5186=FACE_BOUND('',#5185,.F.);
#5188=ORIENTED_EDGE('',*,*,#5187,.T.);
#5190=ORIENTED_EDGE('',*,*,#5189,.T.);
#5191=EDGE_LOOP('',(#5188,#5190));
#5192=FACE_BOUND('',#5191,.F.);
#5194=ORIENTED_EDGE('',*,*,#5193,.T.);
#5196=ORIENTED_EDGE('',*,*,#5195,.T.);
#5197=EDGE_LOOP('',(#5194,#5196));
#5198=FACE_BOUND('',#5197,.F.);
#5200=ORIENTED_EDGE('',*,*,#5199,.T.);
#5202=ORIENTED_EDGE('',*,*,#5201,.T.);
#5203=EDGE_LOOP('',(#5200,#5202));
#5204=FACE_BOUND('',#5203,.F.);
#5206=ORIENTED_EDGE('',*,*,#5205,.T.);
#5208=ORIENTED_EDGE('',*,*,#5207,.T.);
#5209=EDGE_LOOP('',(#5206,#5208));
#5210=FACE_BOUND('',#5209,.F.);
#5212=ORIENTED_EDGE('',*,*,#5211,.T.);
#5214=ORIENTED_EDGE('',*,*,#5213,.T.);
#5215=EDGE_LOOP('',(#5212,#5214));
#5216=FACE_BOUND('',#5215,.F.);
#5218=ORIENTED_EDGE('',*,*,#5217,.T.);
#5220=ORIENTED_EDGE('',*,*,#5219,.T.);
#5221=EDGE_LOOP('',(#5218,#5220));
#5222=FACE_BOUND('',#5221,.F.);
#5224=ORIENTED_EDGE('',*,*,#5223,.T.);
#5226=ORIENTED_EDGE('',*,*,#5225,.T.);
#5227=EDGE_LOOP('',(#5224,#5226));
#5228=FACE_BOUND('',#5227,.F.);
#5230=ORIENTED_EDGE('',*,*,#5229,.T.);
#5232=ORIENTED_EDGE('',*,*,#5231,.T.);
#5233=EDGE_LOOP('',(#5230,#5232));
#5234=FACE_BOUND('',#5233,.F.);
#5236=ORIENTED_EDGE('',*,*,#5235,.T.);
#5238=ORIENTED_EDGE('',*,*,#5237,.T.);
#5239=EDGE_LOOP('',(#5236,#5238));
#5240=FACE_BOUND('',#5239,.F.);
#5242=ORIENTED_EDGE('',*,*,#5241,.T.);
#5244=ORIENTED_EDGE('',*,*,#5243,.T.);
#5245=EDGE_LOOP('',(#5242,#5244));
#5246=FACE_BOUND('',#5245,.F.);
#5248=ORIENTED_EDGE('',*,*,#5247,.T.);
#5250=ORIENTED_EDGE('',*,*,#5249,.T.);
#5251=EDGE_LOOP('',(#5248,#5250));
#5252=FACE_BOUND('',#5251,.F.);
#5254=ORIENTED_EDGE('',*,*,#5253,.T.);
#5256=ORIENTED_EDGE('',*,*,#5255,.T.);
#5257=EDGE_LOOP('',(#5254,#5256));
#5258=FACE_BOUND('',#5257,.F.);
#5259=ADVANCED_FACE('',(#5174,#5180,#5186,#5192,#5198,#5204,#5210,#5216,#5222,
#5228,#5234,#5240,#5246,#5252,#5258),#5168,.T.);
#5260=CARTESIAN_POINT('',(6.E1,-2.325E0,2.E1));
#5261=DIRECTION('',(0.E0,1.E0,0.E0));
#5262=DIRECTION('',(1.E0,0.E0,0.E0));
#5263=AXIS2_PLACEMENT_3D('',#5260,#5261,#5262);
#5264=CYLINDRICAL_SURFACE('',#5263,3.75E0);
#5265=ORIENTED_EDGE('',*,*,#5023,.T.);
#5267=ORIENTED_EDGE('',*,*,#5266,.T.);
#5268=ORIENTED_EDGE('',*,*,#5175,.F.);
#5270=ORIENTED_EDGE('',*,*,#5269,.F.);
#5271=EDGE_LOOP('',(#5265,#5267,#5268,#5270));
#5272=FACE_OUTER_BOUND('',#5271,.F.);
#5273=ADVANCED_FACE('',(#5272),#5264,.F.);
#5274=CARTESIAN_POINT('',(6.E1,-2.325E0,2.E1));
#5275=DIRECTION('',(0.E0,1.E0,0.E0));
#5276=DIRECTION('',(1.E0,0.E0,0.E0));
#5277=AXIS2_PLACEMENT_3D('',#5274,#5275,#5276);
#5278=CYLINDRICAL_SURFACE('',#5277,3.75E0);
#5279=ORIENTED_EDGE('',*,*,#5025,.T.);
#5280=ORIENTED_EDGE('',*,*,#5269,.T.);
#5281=ORIENTED_EDGE('',*,*,#5177,.F.);
#5282=ORIENTED_EDGE('',*,*,#5266,.F.);
#5283=EDGE_LOOP('',(#5279,#5280,#5281,#5282));
#5284=FACE_OUTER_BOUND('',#5283,.F.);
#5285=ADVANCED_FACE('',(#5284),#5278,.F.);
#5286=CARTESIAN_POINT('',(2.E1,-2.325E0,2.E1));
#5287=DIRECTION('',(0.E0,1.E0,0.E0));
#5288=DIRECTION('',(1.E0,0.E0,0.E0));
#5289=AXIS2_PLACEMENT_3D('',#5286,#5287,#5288);
#5290=CYLINDRICAL_SURFACE('',#5289,3.75E0);
#5291=ORIENTED_EDGE('',*,*,#5029,.T.);
#5293=ORIENTED_EDGE('',*,*,#5292,.T.);
#5294=ORIENTED_EDGE('',*,*,#5181,.F.);
#5296=ORIENTED_EDGE('',*,*,#5295,.F.);
#5297=EDGE_LOOP('',(#5291,#5293,#5294,#5296));
#5298=FACE_OUTER_BOUND('',#5297,.F.);
#5299=ADVANCED_FACE('',(#5298),#5290,.F.);
#5300=CARTESIAN_POINT('',(2.E1,-2.325E0,2.E1));
#5301=DIRECTION('',(0.E0,1.E0,0.E0));
#5302=DIRECTION('',(1.E0,0.E0,0.E0));
#5303=AXIS2_PLACEMENT_3D('',#5300,#5301,#5302);
#5304=CYLINDRICAL_SURFACE('',#5303,3.75E0);
#5305=ORIENTED_EDGE('',*,*,#5031,.T.);
#5306=ORIENTED_EDGE('',*,*,#5295,.T.);
#5307=ORIENTED_EDGE('',*,*,#5183,.F.);
#5308=ORIENTED_EDGE('',*,*,#5292,.F.);
#5309=EDGE_LOOP('',(#5305,#5306,#5307,#5308));
#5310=FACE_OUTER_BOUND('',#5309,.F.);
#5311=ADVANCED_FACE('',(#5310),#5304,.F.);
#5312=CARTESIAN_POINT('',(-2.E1,-2.325E0,2.E1));
#5313=DIRECTION('',(0.E0,1.E0,0.E0));
#5314=DIRECTION('',(1.E0,0.E0,0.E0));
#5315=AXIS2_PLACEMENT_3D('',#5312,#5313,#5314);
#5316=CYLINDRICAL_SURFACE('',#5315,3.75E0);
#5317=ORIENTED_EDGE('',*,*,#5035,.T.);
#5319=ORIENTED_EDGE('',*,*,#5318,.T.);
#5320=ORIENTED_EDGE('',*,*,#5187,.F.);
#5322=ORIENTED_EDGE('',*,*,#5321,.F.);
#5323=EDGE_LOOP('',(#5317,#5319,#5320,#5322));
#5324=FACE_OUTER_BOUND('',#5323,.F.);
#5325=ADVANCED_FACE('',(#5324),#5316,.F.);
#5326=CARTESIAN_POINT('',(-2.E1,-2.325E0,2.E1));
#5327=DIRECTION('',(0.E0,1.E0,0.E0));
#5328=DIRECTION('',(1.E0,0.E0,0.E0));
#5329=AXIS2_PLACEMENT_3D('',#5326,#5327,#5328);
#5330=CYLINDRICAL_SURFACE('',#5329,3.75E0);
#5331=ORIENTED_EDGE('',*,*,#5037,.T.);
#5332=ORIENTED_EDGE('',*,*,#5321,.T.);
#5333=ORIENTED_EDGE('',*,*,#5189,.F.);
#5334=ORIENTED_EDGE('',*,*,#5318,.F.);
#5335=EDGE_LOOP('',(#5331,#5332,#5333,#5334));
#5336=FACE_OUTER_BOUND('',#5335,.F.);
#5337=ADVANCED_FACE('',(#5336),#5330,.F.);
#5338=CARTESIAN_POINT('',(-6.E1,-2.325E0,2.E1));
#5339=DIRECTION('',(0.E0,1.E0,0.E0));
#5340=DIRECTION('',(1.E0,0.E0,0.E0));
#5341=AXIS2_PLACEMENT_3D('',#5338,#5339,#5340);
#5342=CYLINDRICAL_SURFACE('',#5341,3.75E0);
#5343=ORIENTED_EDGE('',*,*,#5041,.T.);
#5345=ORIENTED_EDGE('',*,*,#5344,.T.);
#5346=ORIENTED_EDGE('',*,*,#5193,.F.);
#5348=ORIENTED_EDGE('',*,*,#5347,.F.);
#5349=EDGE_LOOP('',(#5343,#5345,#5346,#5348));
#5350=FACE_OUTER_BOUND('',#5349,.F.);
#5351=ADVANCED_FACE('',(#5350),#5342,.F.);
#5352=CARTESIAN_POINT('',(-6.E1,-2.325E0,2.E1));
#5353=DIRECTION('',(0.E0,1.E0,0.E0));
#5354=DIRECTION('',(1.E0,0.E0,0.E0));
#5355=AXIS2_PLACEMENT_3D('',#5352,#5353,#5354);
#5356=CYLINDRICAL_SURFACE('',#5355,3.75E0);
#5357=ORIENTED_EDGE('',*,*,#5043,.T.);
#5358=ORIENTED_EDGE('',*,*,#5347,.T.);
#5359=ORIENTED_EDGE('',*,*,#5195,.F.);
#5360=ORIENTED_EDGE('',*,*,#5344,.F.);
#5361=EDGE_LOOP('',(#5357,#5358,#5359,#5360));
#5362=FACE_OUTER_BOUND('',#5361,.F.);
#5363=ADVANCED_FACE('',(#5362),#5356,.F.);
#5364=CARTESIAN_POINT('',(6.E1,-2.325E0,-2.E1));
#5365=DIRECTION('',(0.E0,1.E0,0.E0));
#5366=DIRECTION('',(1.E0,0.E0,0.E0));
#5367=AXIS2_PLACEMENT_3D('',#5364,#5365,#5366);
#5368=CYLINDRICAL_SURFACE('',#5367,3.75E0);
#5369=ORIENTED_EDGE('',*,*,#5047,.T.);
#5371=ORIENTED_EDGE('',*,*,#5370,.T.);
#5372=ORIENTED_EDGE('',*,*,#5199,.F.);
#5374=ORIENTED_EDGE('',*,*,#5373,.F.);
#5375=EDGE_LOOP('',(#5369,#5371,#5372,#5374));
#5376=FACE_OUTER_BOUND('',#5375,.F.);
#5377=ADVANCED_FACE('',(#5376),#5368,.F.);
#5378=CARTESIAN_POINT('',(6.E1,-2.325E0,-2.E1));
#5379=DIRECTION('',(0.E0,1.E0,0.E0));
#5380=DIRECTION('',(1.E0,0.E0,0.E0));
#5381=AXIS2_PLACEMENT_3D('',#5378,#5379,#5380);
#5382=CYLINDRICAL_SURFACE('',#5381,3.75E0);
#5383=ORIENTED_EDGE('',*,*,#5049,.T.);
#5384=ORIENTED_EDGE('',*,*,#5373,.T.);
#5385=ORIENTED_EDGE('',*,*,#5201,.F.);
#5386=ORIENTED_EDGE('',*,*,#5370,.F.);
#5387=EDGE_LOOP('',(#5383,#5384,#5385,#5386));
#5388=FACE_OUTER_BOUND('',#5387,.F.);
#5389=ADVANCED_FACE('',(#5388),#5382,.F.);
#5390=CARTESIAN_POINT('',(2.E1,-2.325E0,-2.E1));
#5391=DIRECTION('',(0.E0,1.E0,0.E0));
#5392=DIRECTION('',(1.E0,0.E0,0.E0));
#5393=AXIS2_PLACEMENT_3D('',#5390,#5391,#5392);
#5394=CYLINDRICAL_SURFACE('',#5393,3.75E0);
#5395=ORIENTED_EDGE('',*,*,#5053,.T.);
#5397=ORIENTED_EDGE('',*,*,#5396,.T.);
#5398=ORIENTED_EDGE('',*,*,#5205,.F.);
#5400=ORIENTED_EDGE('',*,*,#5399,.F.);
#5401=EDGE_LOOP('',(#5395,#5397,#5398,#5400));
#5402=FACE_OUTER_BOUND('',#5401,.F.);
#5403=ADVANCED_FACE('',(#5402),#5394,.F.);
#5404=CARTESIAN_POINT('',(2.E1,-2.325E0,-2.E1));
#5405=DIRECTION('',(0.E0,1.E0,0.E0));
#5406=DIRECTION('',(1.E0,0.E0,0.E0));
#5407=AXIS2_PLACEMENT_3D('',#5404,#5405,#5406);
#5408=CYLINDRICAL_SURFACE('',#5407,3.75E0);
#5409=ORIENTED_EDGE('',*,*,#5055,.T.);
#5410=ORIENTED_EDGE('',*,*,#5399,.T.);
#5411=ORIENTED_EDGE('',*,*,#5207,.F.);
#5412=ORIENTED_EDGE('',*,*,#5396,.F.);
#5413=EDGE_LOOP('',(#5409,#5410,#5411,#5412));
#5414=FACE_OUTER_BOUND('',#5413,.F.);
#5415=ADVANCED_FACE('',(#5414),#5408,.F.);
#5416=CARTESIAN_POINT('',(-2.E1,-2.325E0,-2.E1));
#5417=DIRECTION('',(0.E0,1.E0,0.E0));
#5418=DIRECTION('',(1.E0,0.E0,0.E0));
#5419=AXIS2_PLACEMENT_3D('',#5416,#5417,#5418);
#5420=CYLINDRICAL_SURFACE('',#5419,3.75E0);
#5421=ORIENTED_EDGE('',*,*,#5059,.T.);
#5423=ORIENTED_EDGE('',*,*,#5422,.T.);
#5424=ORIENTED_EDGE('',*,*,#5211,.F.);
#5426=ORIENTED_EDGE('',*,*,#5425,.F.);
#5427=EDGE_LOOP('',(#5421,#5423,#5424,#5426));
#5428=FACE_OUTER_BOUND('',#5427,.F.);
#5429=ADVANCED_FACE('',(#5428),#5420,.F.);
#5430=CARTESIAN_POINT('',(-2.E1,-2.325E0,-2.E1));
#5431=DIRECTION('',(0.E0,1.E0,0.E0));
#5432=DIRECTION('',(1.E0,0.E0,0.E0));
#5433=AXIS2_PLACEMENT_3D('',#5430,#5431,#5432);
#5434=CYLINDRICAL_SURFACE('',#5433,3.75E0);
#5435=ORIENTED_EDGE('',*,*,#5061,.T.);
#5436=ORIENTED_EDGE('',*,*,#5425,.T.);
#5437=ORIENTED_EDGE('',*,*,#5213,.F.);
#5438=ORIENTED_EDGE('',*,*,#5422,.F.);
#5439=EDGE_LOOP('',(#5435,#5436,#5437,#5438));
#5440=FACE_OUTER_BOUND('',#5439,.F.);
#5441=ADVANCED_FACE('',(#5440),#5434,.F.);
#5442=CARTESIAN_POINT('',(-6.E1,-2.325E0,-2.E1));
#5443=DIRECTION('',(0.E0,1.E0,0.E0));
#5444=DIRECTION('',(1.E0,0.E0,0.E0));
#5445=AXIS2_PLACEMENT_3D('',#5442,#5443,#5444);
#5446=CYLINDRICAL_SURFACE('',#5445,3.75E0);
#5447=ORIENTED_EDGE('',*,*,#5065,.T.);
#5449=ORIENTED_EDGE('',*,*,#5448,.T.);
#5450=ORIENTED_EDGE('',*,*,#5217,.F.);
#5452=ORIENTED_EDGE('',*,*,#5451,.F.);
#5453=EDGE_LOOP('',(#5447,#5449,#5450,#5452));
#5454=FACE_OUTER_BOUND('',#5453,.F.);
#5455=ADVANCED_FACE('',(#5454),#5446,.F.);
#5456=CARTESIAN_POINT('',(-6.E1,-2.325E0,-2.E1));
#5457=DIRECTION('',(0.E0,1.E0,0.E0));
#5458=DIRECTION('',(1.E0,0.E0,0.E0));
#5459=AXIS2_PLACEMENT_3D('',#5456,#5457,#5458);
#5460=CYLINDRICAL_SURFACE('',#5459,3.75E0);
#5461=ORIENTED_EDGE('',*,*,#5067,.T.);
#5462=ORIENTED_EDGE('',*,*,#5451,.T.);
#5463=ORIENTED_EDGE('',*,*,#5219,.F.);
#5464=ORIENTED_EDGE('',*,*,#5448,.F.);
#5465=EDGE_LOOP('',(#5461,#5462,#5463,#5464));
#5466=FACE_OUTER_BOUND('',#5465,.F.);
#5467=ADVANCED_FACE('',(#5466),#5460,.F.);
#5468=CARTESIAN_POINT('',(-4.8E1,-2.325E0,5.E1));
#5469=DIRECTION('',(0.E0,1.E0,0.E0));
#5470=DIRECTION('',(1.E0,0.E0,0.E0));
#5471=AXIS2_PLACEMENT_3D('',#5468,#5469,#5470);
#5472=CYLINDRICAL_SURFACE('',#5471,5.6E0);
#5473=ORIENTED_EDGE('',*,*,#5223,.F.);
#5475=ORIENTED_EDGE('',*,*,#5474,.F.);
#5477=ORIENTED_EDGE('',*,*,#5476,.T.);
#5479=ORIENTED_EDGE('',*,*,#5478,.T.);
#5480=EDGE_LOOP('',(#5473,#5475,#5477,#5479));
#5481=FACE_OUTER_BOUND('',#5480,.F.);
#5482=ADVANCED_FACE('',(#5481),#5472,.F.);
#5483=CARTESIAN_POINT('',(-4.8E1,-2.325E0,5.E1));
#5484=DIRECTION('',(0.E0,1.E0,0.E0));
#5485=DIRECTION('',(1.E0,0.E0,0.E0));
#5486=AXIS2_PLACEMENT_3D('',#5483,#5484,#5485);
#5487=CYLINDRICAL_SURFACE('',#5486,5.6E0);
#5488=ORIENTED_EDGE('',*,*,#5225,.F.);
#5489=ORIENTED_EDGE('',*,*,#5478,.F.);
#5491=ORIENTED_EDGE('',*,*,#5490,.F.);
#5492=ORIENTED_EDGE('',*,*,#5474,.T.);
#5493=EDGE_LOOP('',(#5488,#5489,#5491,#5492));
#5494=FACE_OUTER_BOUND('',#5493,.F.);
#5495=ADVANCED_FACE('',(#5494),#5487,.F.);
#5496=CARTESIAN_POINT('',(-4.8E1,9.E0,5.E1));
#5497=DIRECTION('',(0.E0,1.E0,0.E0));
#5498=DIRECTION('',(1.E0,0.E0,0.E0));
#5499=AXIS2_PLACEMENT_3D('',#5496,#5497,#5498);
#5500=PLANE('',#5499);
#5501=ORIENTED_EDGE('',*,*,#5476,.F.);
#5502=ORIENTED_EDGE('',*,*,#5490,.T.);
#5503=EDGE_LOOP('',(#5501,#5502));
#5504=FACE_OUTER_BOUND('',#5503,.F.);
#5506=ORIENTED_EDGE('',*,*,#5505,.F.);
#5508=ORIENTED_EDGE('',*,*,#5507,.T.);
#5509=EDGE_LOOP('',(#5506,#5508));
#5510=FACE_BOUND('',#5509,.F.);
#5511=ADVANCED_FACE('',(#5504,#5510),#5500,.T.);
#5512=CARTESIAN_POINT('',(-4.8E1,-2.325E0,5.E1));
#5513=DIRECTION('',(0.E0,1.E0,0.E0));
#5514=DIRECTION('',(1.E0,0.E0,0.E0));
#5515=AXIS2_PLACEMENT_3D('',#5512,#5513,#5514);
#5516=CYLINDRICAL_SURFACE('',#5515,3.2E0);
#5517=ORIENTED_EDGE('',*,*,#5073,.T.);
#5519=ORIENTED_EDGE('',*,*,#5518,.T.);
#5520=ORIENTED_EDGE('',*,*,#5505,.T.);
#5522=ORIENTED_EDGE('',*,*,#5521,.F.);
#5523=EDGE_LOOP('',(#5517,#5519,#5520,#5522));
#5524=FACE_OUTER_BOUND('',#5523,.F.);
#5525=ADVANCED_FACE('',(#5524),#5516,.F.);
#5526=CARTESIAN_POINT('',(-4.8E1,-2.325E0,5.E1));
#5527=DIRECTION('',(0.E0,1.E0,0.E0));
#5528=DIRECTION('',(1.E0,0.E0,0.E0));
#5529=AXIS2_PLACEMENT_3D('',#5526,#5527,#5528);
#5530=CYLINDRICAL_SURFACE('',#5529,3.2E0);
#5531=ORIENTED_EDGE('',*,*,#5071,.T.);
#5532=ORIENTED_EDGE('',*,*,#5521,.T.);
#5533=ORIENTED_EDGE('',*,*,#5507,.F.);
#5534=ORIENTED_EDGE('',*,*,#5518,.F.);
#5535=EDGE_LOOP('',(#5531,#5532,#5533,#5534));
#5536=FACE_OUTER_BOUND('',#5535,.F.);
#5537=ADVANCED_FACE('',(#5536),#5530,.F.);
#5538=CARTESIAN_POINT('',(2.E0,-2.325E0,5.E1));
#5539=DIRECTION('',(0.E0,1.E0,0.E0));
#5540=DIRECTION('',(1.E0,0.E0,0.E0));
#5541=AXIS2_PLACEMENT_3D('',#5538,#5539,#5540);
#5542=CYLINDRICAL_SURFACE('',#5541,5.6E0);
#5543=ORIENTED_EDGE('',*,*,#5229,.F.);
#5545=ORIENTED_EDGE('',*,*,#5544,.F.);
#5547=ORIENTED_EDGE('',*,*,#5546,.T.);
#5549=ORIENTED_EDGE('',*,*,#5548,.T.);
#5550=EDGE_LOOP('',(#5543,#5545,#5547,#5549));
#5551=FACE_OUTER_BOUND('',#5550,.F.);
#5552=ADVANCED_FACE('',(#5551),#5542,.F.);
#5553=CARTESIAN_POINT('',(2.E0,-2.325E0,5.E1));
#5554=DIRECTION('',(0.E0,1.E0,0.E0));
#5555=DIRECTION('',(1.E0,0.E0,0.E0));
#5556=AXIS2_PLACEMENT_3D('',#5553,#5554,#5555);
#5557=CYLINDRICAL_SURFACE('',#5556,5.6E0);
#5558=ORIENTED_EDGE('',*,*,#5231,.F.);
#5559=ORIENTED_EDGE('',*,*,#5548,.F.);
#5561=ORIENTED_EDGE('',*,*,#5560,.F.);
#5562=ORIENTED_EDGE('',*,*,#5544,.T.);
#5563=EDGE_LOOP('',(#5558,#5559,#5561,#5562));
#5564=FACE_OUTER_BOUND('',#5563,.F.);
#5565=ADVANCED_FACE('',(#5564),#5557,.F.);
#5566=CARTESIAN_POINT('',(2.E0,9.E0,5.E1));
#5567=DIRECTION('',(0.E0,1.E0,0.E0));
#5568=DIRECTION('',(1.E0,0.E0,0.E0));
#5569=AXIS2_PLACEMENT_3D('',#5566,#5567,#5568);
#5570=PLANE('',#5569);
#5571=ORIENTED_EDGE('',*,*,#5546,.F.);
#5572=ORIENTED_EDGE('',*,*,#5560,.T.);
#5573=EDGE_LOOP('',(#5571,#5572));
#5574=FACE_OUTER_BOUND('',#5573,.F.);
#5576=ORIENTED_EDGE('',*,*,#5575,.F.);
#5578=ORIENTED_EDGE('',*,*,#5577,.T.);
#5579=EDGE_LOOP('',(#5576,#5578));
#5580=FACE_BOUND('',#5579,.F.);
#5581=ADVANCED_FACE('',(#5574,#5580),#5570,.T.);
#5582=CARTESIAN_POINT('',(2.E0,-2.325E0,5.E1));
#5583=DIRECTION('',(0.E0,1.E0,0.E0));
#5584=DIRECTION('',(1.E0,0.E0,0.E0));
#5585=AXIS2_PLACEMENT_3D('',#5582,#5583,#5584);
#5586=CYLINDRICAL_SURFACE('',#5585,3.2E0);
#5587=ORIENTED_EDGE('',*,*,#5079,.T.);
#5589=ORIENTED_EDGE('',*,*,#5588,.T.);
#5590=ORIENTED_EDGE('',*,*,#5575,.T.);
#5592=ORIENTED_EDGE('',*,*,#5591,.F.);
#5593=EDGE_LOOP('',(#5587,#5589,#5590,#5592));
#5594=FACE_OUTER_BOUND('',#5593,.F.);
#5595=ADVANCED_FACE('',(#5594),#5586,.F.);
#5596=CARTESIAN_POINT('',(2.E0,-2.325E0,5.E1));
#5597=DIRECTION('',(0.E0,1.E0,0.E0));
#5598=DIRECTION('',(1.E0,0.E0,0.E0));
#5599=AXIS2_PLACEMENT_3D('',#5596,#5597,#5598);
#5600=CYLINDRICAL_SURFACE('',#5599,3.2E0);
#5601=ORIENTED_EDGE('',*,*,#5077,.T.);
#5602=ORIENTED_EDGE('',*,*,#5591,.T.);
#5603=ORIENTED_EDGE('',*,*,#5577,.F.);
#5604=ORIENTED_EDGE('',*,*,#5588,.F.);
#5605=EDGE_LOOP('',(#5601,#5602,#5603,#5604));
#5606=FACE_OUTER_BOUND('',#5605,.F.);
#5607=ADVANCED_FACE('',(#5606),#5600,.F.);
#5608=CARTESIAN_POINT('',(5.2E1,-2.325E0,5.E1));
#5609=DIRECTION('',(0.E0,1.E0,0.E0));
#5610=DIRECTION('',(1.E0,0.E0,0.E0));
#5611=AXIS2_PLACEMENT_3D('',#5608,#5609,#5610);
#5612=CYLINDRICAL_SURFACE('',#5611,5.6E0);
#5613=ORIENTED_EDGE('',*,*,#5235,.F.);
#5615=ORIENTED_EDGE('',*,*,#5614,.F.);
#5617=ORIENTED_EDGE('',*,*,#5616,.T.);
#5619=ORIENTED_EDGE('',*,*,#5618,.T.);
#5620=EDGE_LOOP('',(#5613,#5615,#5617,#5619));
#5621=FACE_OUTER_BOUND('',#5620,.F.);
#5622=ADVANCED_FACE('',(#5621),#5612,.F.);
#5623=CARTESIAN_POINT('',(5.2E1,-2.325E0,5.E1));
#5624=DIRECTION('',(0.E0,1.E0,0.E0));
#5625=DIRECTION('',(1.E0,0.E0,0.E0));
#5626=AXIS2_PLACEMENT_3D('',#5623,#5624,#5625);
#5627=CYLINDRICAL_SURFACE('',#5626,5.6E0);
#5628=ORIENTED_EDGE('',*,*,#5237,.F.);
#5629=ORIENTED_EDGE('',*,*,#5618,.F.);
#5631=ORIENTED_EDGE('',*,*,#5630,.F.);
#5632=ORIENTED_EDGE('',*,*,#5614,.T.);
#5633=EDGE_LOOP('',(#5628,#5629,#5631,#5632));
#5634=FACE_OUTER_BOUND('',#5633,.F.);
#5635=ADVANCED_FACE('',(#5634),#5627,.F.);
#5636=CARTESIAN_POINT('',(5.2E1,9.E0,5.E1));
#5637=DIRECTION('',(0.E0,1.E0,0.E0));
#5638=DIRECTION('',(1.E0,0.E0,0.E0));
#5639=AXIS2_PLACEMENT_3D('',#5636,#5637,#5638);
#5640=PLANE('',#5639);
#5641=ORIENTED_EDGE('',*,*,#5616,.F.);
#5642=ORIENTED_EDGE('',*,*,#5630,.T.);
#5643=EDGE_LOOP('',(#5641,#5642));
#5644=FACE_OUTER_BOUND('',#5643,.F.);
#5646=ORIENTED_EDGE('',*,*,#5645,.F.);
#5648=ORIENTED_EDGE('',*,*,#5647,.T.);
#5649=EDGE_LOOP('',(#5646,#5648));
#5650=FACE_BOUND('',#5649,.F.);
#5651=ADVANCED_FACE('',(#5644,#5650),#5640,.T.);
#5652=CARTESIAN_POINT('',(5.2E1,-2.325E0,5.E1));
#5653=DIRECTION('',(0.E0,1.E0,0.E0));
#5654=DIRECTION('',(1.E0,0.E0,0.E0));
#5655=AXIS2_PLACEMENT_3D('',#5652,#5653,#5654);
#5656=CYLINDRICAL_SURFACE('',#5655,3.2E0);
#5657=ORIENTED_EDGE('',*,*,#5085,.T.);
#5659=ORIENTED_EDGE('',*,*,#5658,.T.);
#5660=ORIENTED_EDGE('',*,*,#5645,.T.);
#5662=ORIENTED_EDGE('',*,*,#5661,.F.);
#5663=EDGE_LOOP('',(#5657,#5659,#5660,#5662));
#5664=FACE_OUTER_BOUND('',#5663,.F.);
#5665=ADVANCED_FACE('',(#5664),#5656,.F.);
#5666=CARTESIAN_POINT('',(5.2E1,-2.325E0,5.E1));
#5667=DIRECTION('',(0.E0,1.E0,0.E0));
#5668=DIRECTION('',(1.E0,0.E0,0.E0));
#5669=AXIS2_PLACEMENT_3D('',#5666,#5667,#5668);
#5670=CYLINDRICAL_SURFACE('',#5669,3.2E0);
#5671=ORIENTED_EDGE('',*,*,#5083,.T.);
#5672=ORIENTED_EDGE('',*,*,#5661,.T.);
#5673=ORIENTED_EDGE('',*,*,#5647,.F.);
#5674=ORIENTED_EDGE('',*,*,#5658,.F.);
#5675=EDGE_LOOP('',(#5671,#5672,#5673,#5674));
#5676=FACE_OUTER_BOUND('',#5675,.F.);
#5677=ADVANCED_FACE('',(#5676),#5670,.F.);
#5678=CARTESIAN_POINT('',(-4.8E1,-2.325E0,-5.E1));
#5679=DIRECTION('',(0.E0,1.E0,0.E0));
#5680=DIRECTION('',(1.E0,0.E0,0.E0));
#5681=AXIS2_PLACEMENT_3D('',#5678,#5679,#5680);
#5682=CYLINDRICAL_SURFACE('',#5681,5.6E0);
#5683=ORIENTED_EDGE('',*,*,#5241,.F.);
#5685=ORIENTED_EDGE('',*,*,#5684,.F.);
#5687=ORIENTED_EDGE('',*,*,#5686,.T.);
#5689=ORIENTED_EDGE('',*,*,#5688,.T.);
#5690=EDGE_LOOP('',(#5683,#5685,#5687,#5689));
#5691=FACE_OUTER_BOUND('',#5690,.F.);
#5692=ADVANCED_FACE('',(#5691),#5682,.F.);
#5693=CARTESIAN_POINT('',(-4.8E1,-2.325E0,-5.E1));
#5694=DIRECTION('',(0.E0,1.E0,0.E0));
#5695=DIRECTION('',(1.E0,0.E0,0.E0));
#5696=AXIS2_PLACEMENT_3D('',#5693,#5694,#5695);
#5697=CYLINDRICAL_SURFACE('',#5696,5.6E0);
#5698=ORIENTED_EDGE('',*,*,#5243,.F.);
#5699=ORIENTED_EDGE('',*,*,#5688,.F.);
#5701=ORIENTED_EDGE('',*,*,#5700,.F.);
#5702=ORIENTED_EDGE('',*,*,#5684,.T.);
#5703=EDGE_LOOP('',(#5698,#5699,#5701,#5702));
#5704=FACE_OUTER_BOUND('',#5703,.F.);
#5705=ADVANCED_FACE('',(#5704),#5697,.F.);
#5706=CARTESIAN_POINT('',(-4.8E1,9.E0,-5.E1));
#5707=DIRECTION('',(0.E0,1.E0,0.E0));
#5708=DIRECTION('',(1.E0,0.E0,0.E0));
#5709=AXIS2_PLACEMENT_3D('',#5706,#5707,#5708);
#5710=PLANE('',#5709);
#5711=ORIENTED_EDGE('',*,*,#5686,.F.);
#5712=ORIENTED_EDGE('',*,*,#5700,.T.);
#5713=EDGE_LOOP('',(#5711,#5712));
#5714=FACE_OUTER_BOUND('',#5713,.F.);
#5716=ORIENTED_EDGE('',*,*,#5715,.F.);
#5718=ORIENTED_EDGE('',*,*,#5717,.T.);
#5719=EDGE_LOOP('',(#5716,#5718));
#5720=FACE_BOUND('',#5719,.F.);
#5721=ADVANCED_FACE('',(#5714,#5720),#5710,.T.);
#5722=CARTESIAN_POINT('',(-4.8E1,-2.325E0,-5.E1));
#5723=DIRECTION('',(0.E0,1.E0,0.E0));
#5724=DIRECTION('',(1.E0,0.E0,0.E0));
#5725=AXIS2_PLACEMENT_3D('',#5722,#5723,#5724);
#5726=CYLINDRICAL_SURFACE('',#5725,3.2E0);
#5727=ORIENTED_EDGE('',*,*,#5091,.T.);
#5729=ORIENTED_EDGE('',*,*,#5728,.T.);
#5730=ORIENTED_EDGE('',*,*,#5715,.T.);
#5732=ORIENTED_EDGE('',*,*,#5731,.F.);
#5733=EDGE_LOOP('',(#5727,#5729,#5730,#5732));
#5734=FACE_OUTER_BOUND('',#5733,.F.);
#5735=ADVANCED_FACE('',(#5734),#5726,.F.);
#5736=CARTESIAN_POINT('',(-4.8E1,-2.325E0,-5.E1));
#5737=DIRECTION('',(0.E0,1.E0,0.E0));
#5738=DIRECTION('',(1.E0,0.E0,0.E0));
#5739=AXIS2_PLACEMENT_3D('',#5736,#5737,#5738);
#5740=CYLINDRICAL_SURFACE('',#5739,3.2E0);
#5741=ORIENTED_EDGE('',*,*,#5089,.T.);
#5742=ORIENTED_EDGE('',*,*,#5731,.T.);
#5743=ORIENTED_EDGE('',*,*,#5717,.F.);
#5744=ORIENTED_EDGE('',*,*,#5728,.F.);
#5745=EDGE_LOOP('',(#5741,#5742,#5743,#5744));
#5746=FACE_OUTER_BOUND('',#5745,.F.);
#5747=ADVANCED_FACE('',(#5746),#5740,.F.);
#5748=CARTESIAN_POINT('',(2.E0,-2.325E0,-5.E1));
#5749=DIRECTION('',(0.E0,1.E0,0.E0));
#5750=DIRECTION('',(1.E0,0.E0,0.E0));
#5751=AXIS2_PLACEMENT_3D('',#5748,#5749,#5750);
#5752=CYLINDRICAL_SURFACE('',#5751,5.6E0);
#5753=ORIENTED_EDGE('',*,*,#5247,.F.);
#5755=ORIENTED_EDGE('',*,*,#5754,.F.);
#5757=ORIENTED_EDGE('',*,*,#5756,.T.);
#5759=ORIENTED_EDGE('',*,*,#5758,.T.);
#5760=EDGE_LOOP('',(#5753,#5755,#5757,#5759));
#5761=FACE_OUTER_BOUND('',#5760,.F.);
#5762=ADVANCED_FACE('',(#5761),#5752,.F.);
#5763=CARTESIAN_POINT('',(2.E0,-2.325E0,-5.E1));
#5764=DIRECTION('',(0.E0,1.E0,0.E0));
#5765=DIRECTION('',(1.E0,0.E0,0.E0));
#5766=AXIS2_PLACEMENT_3D('',#5763,#5764,#5765);
#5767=CYLINDRICAL_SURFACE('',#5766,5.6E0);
#5768=ORIENTED_EDGE('',*,*,#5249,.F.);
#5769=ORIENTED_EDGE('',*,*,#5758,.F.);
#5771=ORIENTED_EDGE('',*,*,#5770,.F.);
#5772=ORIENTED_EDGE('',*,*,#5754,.T.);
#5773=EDGE_LOOP('',(#5768,#5769,#5771,#5772));
#5774=FACE_OUTER_BOUND('',#5773,.F.);
#5775=ADVANCED_FACE('',(#5774),#5767,.F.);
#5776=CARTESIAN_POINT('',(2.E0,9.E0,-5.E1));
#5777=DIRECTION('',(0.E0,1.E0,0.E0));
#5778=DIRECTION('',(1.E0,0.E0,0.E0));
#5779=AXIS2_PLACEMENT_3D('',#5776,#5777,#5778);
#5780=PLANE('',#5779);
#5781=ORIENTED_EDGE('',*,*,#5756,.F.);
#5782=ORIENTED_EDGE('',*,*,#5770,.T.);
#5783=EDGE_LOOP('',(#5781,#5782));
#5784=FACE_OUTER_BOUND('',#5783,.F.);
#5786=ORIENTED_EDGE('',*,*,#5785,.F.);
#5788=ORIENTED_EDGE('',*,*,#5787,.T.);
#5789=EDGE_LOOP('',(#5786,#5788));
#5790=FACE_BOUND('',#5789,.F.);
#5791=ADVANCED_FACE('',(#5784,#5790),#5780,.T.);
#5792=CARTESIAN_POINT('',(2.E0,-2.325E0,-5.E1));
#5793=DIRECTION('',(0.E0,1.E0,0.E0));
#5794=DIRECTION('',(1.E0,0.E0,0.E0));
#5795=AXIS2_PLACEMENT_3D('',#5792,#5793,#5794);
#5796=CYLINDRICAL_SURFACE('',#5795,3.2E0);
#5797=ORIENTED_EDGE('',*,*,#5097,.T.);
#5799=ORIENTED_EDGE('',*,*,#5798,.T.);
#5800=ORIENTED_EDGE('',*,*,#5785,.T.);
#5802=ORIENTED_EDGE('',*,*,#5801,.F.);
#5803=EDGE_LOOP('',(#5797,#5799,#5800,#5802));
#5804=FACE_OUTER_BOUND('',#5803,.F.);
#5805=ADVANCED_FACE('',(#5804),#5796,.F.);
#5806=CARTESIAN_POINT('',(2.E0,-2.325E0,-5.E1));
#5807=DIRECTION('',(0.E0,1.E0,0.E0));
#5808=DIRECTION('',(1.E0,0.E0,0.E0));
#5809=AXIS2_PLACEMENT_3D('',#5806,#5807,#5808);
#5810=CYLINDRICAL_SURFACE('',#5809,3.2E0);
#5811=ORIENTED_EDGE('',*,*,#5095,.T.);
#5812=ORIENTED_EDGE('',*,*,#5801,.T.);
#5813=ORIENTED_EDGE('',*,*,#5787,.F.);
#5814=ORIENTED_EDGE('',*,*,#5798,.F.);
#5815=EDGE_LOOP('',(#5811,#5812,#5813,#5814));
#5816=FACE_OUTER_BOUND('',#5815,.F.);
#5817=ADVANCED_FACE('',(#5816),#5810,.F.);
#5818=CARTESIAN_POINT('',(5.2E1,-2.325E0,-5.E1));
#5819=DIRECTION('',(0.E0,1.E0,0.E0));
#5820=DIRECTION('',(1.E0,0.E0,0.E0));
#5821=AXIS2_PLACEMENT_3D('',#5818,#5819,#5820);
#5822=CYLINDRICAL_SURFACE('',#5821,5.6E0);
#5823=ORIENTED_EDGE('',*,*,#5253,.F.);
#5825=ORIENTED_EDGE('',*,*,#5824,.F.);
#5827=ORIENTED_EDGE('',*,*,#5826,.T.);
#5829=ORIENTED_EDGE('',*,*,#5828,.T.);
#5830=EDGE_LOOP('',(#5823,#5825,#5827,#5829));
#5831=FACE_OUTER_BOUND('',#5830,.F.);
#5832=ADVANCED_FACE('',(#5831),#5822,.F.);
#5833=CARTESIAN_POINT('',(5.2E1,-2.325E0,-5.E1));
#5834=DIRECTION('',(0.E0,1.E0,0.E0));
#5835=DIRECTION('',(1.E0,0.E0,0.E0));
#5836=AXIS2_PLACEMENT_3D('',#5833,#5834,#5835);
#5837=CYLINDRICAL_SURFACE('',#5836,5.6E0);
#5838=ORIENTED_EDGE('',*,*,#5255,.F.);
#5839=ORIENTED_EDGE('',*,*,#5828,.F.);
#5841=ORIENTED_EDGE('',*,*,#5840,.F.);
#5842=ORIENTED_EDGE('',*,*,#5824,.T.);
#5843=EDGE_LOOP('',(#5838,#5839,#5841,#5842));
#5844=FACE_OUTER_BOUND('',#5843,.F.);
#5845=ADVANCED_FACE('',(#5844),#5837,.F.);
#5846=CARTESIAN_POINT('',(5.2E1,9.E0,-5.E1));
#5847=DIRECTION('',(0.E0,1.E0,0.E0));
#5848=DIRECTION('',(1.E0,0.E0,0.E0));
#5849=AXIS2_PLACEMENT_3D('',#5846,#5847,#5848);
#5850=PLANE('',#5849);
#5851=ORIENTED_EDGE('',*,*,#5826,.F.);
#5852=ORIENTED_EDGE('',*,*,#5840,.T.);
#5853=EDGE_LOOP('',(#5851,#5852));
#5854=FACE_OUTER_BOUND('',#5853,.F.);
#5856=ORIENTED_EDGE('',*,*,#5855,.F.);
#5858=ORIENTED_EDGE('',*,*,#5857,.T.);
#5859=EDGE_LOOP('',(#5856,#5858));
#5860=FACE_BOUND('',#5859,.F.);
#5861=ADVANCED_FACE('',(#5854,#5860),#5850,.T.);
#5862=CARTESIAN_POINT('',(5.2E1,-2.325E0,-5.E1));
#5863=DIRECTION('',(0.E0,1.E0,0.E0));
#5864=DIRECTION('',(1.E0,0.E0,0.E0));
#5865=AXIS2_PLACEMENT_3D('',#5862,#5863,#5864);
#5866=CYLINDRICAL_SURFACE('',#5865,3.2E0);
#5867=ORIENTED_EDGE('',*,*,#5103,.T.);
#5869=ORIENTED_EDGE('',*,*,#5868,.T.);
#5870=ORIENTED_EDGE('',*,*,#5855,.T.);
#5872=ORIENTED_EDGE('',*,*,#5871,.F.);
#5873=EDGE_LOOP('',(#5867,#5869,#5870,#5872));
#5874=FACE_OUTER_BOUND('',#5873,.F.);
#5875=ADVANCED_FACE('',(#5874),#5866,.F.);
#5876=CARTESIAN_POINT('',(5.2E1,-2.325E0,-5.E1));
#5877=DIRECTION('',(0.E0,1.E0,0.E0));
#5878=DIRECTION('',(1.E0,0.E0,0.E0));
#5879=AXIS2_PLACEMENT_3D('',#5876,#5877,#5878);
#5880=CYLINDRICAL_SURFACE('',#5879,3.2E0);
#5881=ORIENTED_EDGE('',*,*,#5101,.T.);
#5882=ORIENTED_EDGE('',*,*,#5871,.T.);
#5883=ORIENTED_EDGE('',*,*,#5857,.F.);
#5884=ORIENTED_EDGE('',*,*,#5868,.F.);
#5885=EDGE_LOOP('',(#5881,#5882,#5883,#5884));
#5886=FACE_OUTER_BOUND('',#5885,.F.);
#5887=ADVANCED_FACE('',(#5886),#5880,.F.);
#5888=CLOSED_SHELL('',(#5107,#5122,#5136,#5150,#5163,#5259,#5273,#5285,#5299,
#5311,#5325,#5337,#5351,#5363,#5377,#5389,#5403,#5415,#5429,#5441,#5455,#5467,
#5482,#5495,#5511,#5525,#5537,#5552,#5565,#5581,#5595,#5607,#5622,#5635,#5651,
#5665,#5677,#5692,#5705,#5721,#5735,#5747,#5762,#5775,#5791,#5805,#5817,#5832,
#5845,#5861,#5875,#5887));
#5889=CARTESIAN_POINT('',(6.E1,0.E0,2.E1));
#5890=DIRECTION('',(0.E0,1.E0,0.E0));
#5891=DIRECTION('',(1.E0,0.E0,0.E0));
#5892=AXIS2_PLACEMENT_3D('',#5889,#5890,#5891);
#5894=CARTESIAN_POINT('',(6.E1,1.5E1,2.E1));
#5895=DIRECTION('',(0.E0,-1.E0,0.E0));
#5896=DIRECTION('',(-1.E0,0.E0,0.E0));
#5897=AXIS2_PLACEMENT_3D('',#5894,#5895,#5896);
#5899=CARTESIAN_POINT('',(6.E1,0.E0,2.E1));
#5900=DIRECTION('',(0.E0,1.E0,0.E0));
#5901=DIRECTION('',(-1.E0,0.E0,0.E0));
#5902=AXIS2_PLACEMENT_3D('',#5899,#5900,#5901);
#5904=DIRECTION('',(0.E0,-1.E0,0.E0));
#5905=VECTOR('',#5904,1.5E1);
#5906=CARTESIAN_POINT('',(6.4E1,1.5E1,2.E1));
#5907=LINE('',#5906,#5905);
#5908=CARTESIAN_POINT('',(6.E1,1.5E1,2.E1));
#5909=DIRECTION('',(0.E0,-1.E0,0.E0));
#5910=DIRECTION('',(1.E0,0.E0,0.E0));
#5911=AXIS2_PLACEMENT_3D('',#5908,#5909,#5910);
#5913=DIRECTION('',(0.E0,-1.E0,0.E0));
#5914=VECTOR('',#5913,1.5E1);
#5915=CARTESIAN_POINT('',(5.6E1,1.5E1,2.E1));
#5916=LINE('',#5915,#5914);
#5917=CARTESIAN_POINT('',(6.4E1,0.E0,2.E1));
#5918=CARTESIAN_POINT('',(5.6E1,0.E0,2.E1));
#5919=VERTEX_POINT('',#5917);
#5920=VERTEX_POINT('',#5918);
#5921=CARTESIAN_POINT('',(6.4E1,1.5E1,2.E1));
#5922=CARTESIAN_POINT('',(5.6E1,1.5E1,2.E1));
#5923=VERTEX_POINT('',#5921);
#5924=VERTEX_POINT('',#5922);
#5925=CARTESIAN_POINT('',(6.E1,-2.325E0,2.E1));
#5926=DIRECTION('',(0.E0,1.E0,0.E0));
#5927=DIRECTION('',(1.E0,0.E0,0.E0));
#5928=AXIS2_PLACEMENT_3D('',#5925,#5926,#5927);
#5929=CYLINDRICAL_SURFACE('',#5928,4.E0);
#5931=ORIENTED_EDGE('',*,*,#5930,.T.);
#5933=ORIENTED_EDGE('',*,*,#5932,.F.);
#5935=ORIENTED_EDGE('',*,*,#5934,.T.);
#5937=ORIENTED_EDGE('',*,*,#5936,.T.);
#5938=EDGE_LOOP('',(#5931,#5933,#5935,#5937));
#5939=FACE_OUTER_BOUND('',#5938,.F.);
#5940=ADVANCED_FACE('',(#5939),#5929,.F.);
#5941=CARTESIAN_POINT('',(6.E1,-2.325E0,2.E1));
#5942=DIRECTION('',(0.E0,1.E0,0.E0));
#5943=DIRECTION('',(1.E0,0.E0,0.E0));
#5944=AXIS2_PLACEMENT_3D('',#5941,#5942,#5943);
#5945=CYLINDRICAL_SURFACE('',#5944,4.E0);
#5947=ORIENTED_EDGE('',*,*,#5946,.T.);
#5948=ORIENTED_EDGE('',*,*,#5936,.F.);
#5950=ORIENTED_EDGE('',*,*,#5949,.T.);
#5951=ORIENTED_EDGE('',*,*,#5932,.T.);
#5952=EDGE_LOOP('',(#5947,#5948,#5950,#5951));
#5953=FACE_OUTER_BOUND('',#5952,.F.);
#5954=ADVANCED_FACE('',(#5953),#5945,.F.);
#5955=OPEN_SHELL('',(#5940,#5954));
#5956=CARTESIAN_POINT('',(2.E1,0.E0,2.E1));
#5957=DIRECTION('',(0.E0,1.E0,0.E0));
#5958=DIRECTION('',(1.E0,0.E0,0.E0));
#5959=AXIS2_PLACEMENT_3D('',#5956,#5957,#5958);
#5961=CARTESIAN_POINT('',(2.E1,1.5E1,2.E1));
#5962=DIRECTION('',(0.E0,-1.E0,0.E0));
#5963=DIRECTION('',(-1.E0,0.E0,0.E0));
#5964=AXIS2_PLACEMENT_3D('',#5961,#5962,#5963);
#5966=CARTESIAN_POINT('',(2.E1,0.E0,2.E1));
#5967=DIRECTION('',(0.E0,1.E0,0.E0));
#5968=DIRECTION('',(-1.E0,0.E0,0.E0));
#5969=AXIS2_PLACEMENT_3D('',#5966,#5967,#5968);
#5971=DIRECTION('',(0.E0,-1.E0,0.E0));
#5972=VECTOR('',#5971,1.5E1);
#5973=CARTESIAN_POINT('',(2.4E1,1.5E1,2.E1));
#5974=LINE('',#5973,#5972);
#5975=CARTESIAN_POINT('',(2.E1,1.5E1,2.E1));
#5976=DIRECTION('',(0.E0,-1.E0,0.E0));
#5977=DIRECTION('',(1.E0,0.E0,0.E0));
#5978=AXIS2_PLACEMENT_3D('',#5975,#5976,#5977);
#5980=DIRECTION('',(0.E0,-1.E0,0.E0));
#5981=VECTOR('',#5980,1.5E1);
#5982=CARTESIAN_POINT('',(1.6E1,1.5E1,2.E1));
#5983=LINE('',#5982,#5981);
#5984=CARTESIAN_POINT('',(2.4E1,0.E0,2.E1));
#5985=CARTESIAN_POINT('',(1.6E1,0.E0,2.E1));
#5986=VERTEX_POINT('',#5984);
#5987=VERTEX_POINT('',#5985);
#5988=CARTESIAN_POINT('',(2.4E1,1.5E1,2.E1));
#5989=CARTESIAN_POINT('',(1.6E1,1.5E1,2.E1));
#5990=VERTEX_POINT('',#5988);
#5991=VERTEX_POINT('',#5989);
#5992=CARTESIAN_POINT('',(2.E1,-2.325E0,2.E1));
#5993=DIRECTION('',(0.E0,1.E0,0.E0));
#5994=DIRECTION('',(1.E0,0.E0,0.E0));
#5995=AXIS2_PLACEMENT_3D('',#5992,#5993,#5994);
#5996=CYLINDRICAL_SURFACE('',#5995,4.E0);
#5998=ORIENTED_EDGE('',*,*,#5997,.T.);
#6000=ORIENTED_EDGE('',*,*,#5999,.F.);
#6002=ORIENTED_EDGE('',*,*,#6001,.T.);
#6004=ORIENTED_EDGE('',*,*,#6003,.T.);
#6005=EDGE_LOOP('',(#5998,#6000,#6002,#6004));
#6006=FACE_OUTER_BOUND('',#6005,.F.);
#6007=ADVANCED_FACE('',(#6006),#5996,.F.);
#6008=CARTESIAN_POINT('',(2.E1,-2.325E0,2.E1));
#6009=DIRECTION('',(0.E0,1.E0,0.E0));
#6010=DIRECTION('',(1.E0,0.E0,0.E0));
#6011=AXIS2_PLACEMENT_3D('',#6008,#6009,#6010);
#6012=CYLINDRICAL_SURFACE('',#6011,4.E0);
#6014=ORIENTED_EDGE('',*,*,#6013,.T.);
#6015=ORIENTED_EDGE('',*,*,#6003,.F.);
#6017=ORIENTED_EDGE('',*,*,#6016,.T.);
#6018=ORIENTED_EDGE('',*,*,#5999,.T.);
#6019=EDGE_LOOP('',(#6014,#6015,#6017,#6018));
#6020=FACE_OUTER_BOUND('',#6019,.F.);
#6021=ADVANCED_FACE('',(#6020),#6012,.F.);
#6022=OPEN_SHELL('',(#6007,#6021));
#6023=CARTESIAN_POINT('',(-2.E1,0.E0,2.E1));
#6024=DIRECTION('',(0.E0,1.E0,0.E0));
#6025=DIRECTION('',(1.E0,0.E0,0.E0));
#6026=AXIS2_PLACEMENT_3D('',#6023,#6024,#6025);
#6028=CARTESIAN_POINT('',(-2.E1,1.5E1,2.E1));
#6029=DIRECTION('',(0.E0,-1.E0,0.E0));
#6030=DIRECTION('',(-1.E0,0.E0,0.E0));
#6031=AXIS2_PLACEMENT_3D('',#6028,#6029,#6030);
#6033=CARTESIAN_POINT('',(-2.E1,0.E0,2.E1));
#6034=DIRECTION('',(0.E0,1.E0,0.E0));
#6035=DIRECTION('',(-1.E0,0.E0,0.E0));
#6036=AXIS2_PLACEMENT_3D('',#6033,#6034,#6035);
#6038=DIRECTION('',(0.E0,-1.E0,0.E0));
#6039=VECTOR('',#6038,1.5E1);
#6040=CARTESIAN_POINT('',(-1.6E1,1.5E1,2.E1));
#6041=LINE('',#6040,#6039);
#6042=CARTESIAN_POINT('',(-2.E1,1.5E1,2.E1));
#6043=DIRECTION('',(0.E0,-1.E0,0.E0));
#6044=DIRECTION('',(1.E0,0.E0,0.E0));
#6045=AXIS2_PLACEMENT_3D('',#6042,#6043,#6044);
#6047=DIRECTION('',(0.E0,-1.E0,0.E0));
#6048=VECTOR('',#6047,1.5E1);
#6049=CARTESIAN_POINT('',(-2.4E1,1.5E1,2.E1));
#6050=LINE('',#6049,#6048);
#6051=CARTESIAN_POINT('',(-1.6E1,0.E0,2.E1));
#6052=CARTESIAN_POINT('',(-2.4E1,0.E0,2.E1));
#6053=VERTEX_POINT('',#6051);
#6054=VERTEX_POINT('',#6052);
#6055=CARTESIAN_POINT('',(-1.6E1,1.5E1,2.E1));
#6056=CARTESIAN_POINT('',(-2.4E1,1.5E1,2.E1));
#6057=VERTEX_POINT('',#6055);
#6058=VERTEX_POINT('',#6056);
#6059=CARTESIAN_POINT('',(-2.E1,-2.325E0,2.E1));
#6060=DIRECTION('',(0.E0,1.E0,0.E0));
#6061=DIRECTION('',(1.E0,0.E0,0.E0));
#6062=AXIS2_PLACEMENT_3D('',#6059,#6060,#6061);
#6063=CYLINDRICAL_SURFACE('',#6062,4.E0);
#6065=ORIENTED_EDGE('',*,*,#6064,.T.);
#6067=ORIENTED_EDGE('',*,*,#6066,.F.);
#6069=ORIENTED_EDGE('',*,*,#6068,.T.);
#6071=ORIENTED_EDGE('',*,*,#6070,.T.);
#6072=EDGE_LOOP('',(#6065,#6067,#6069,#6071));
#6073=FACE_OUTER_BOUND('',#6072,.F.);
#6074=ADVANCED_FACE('',(#6073),#6063,.F.);
#6075=CARTESIAN_POINT('',(-2.E1,-2.325E0,2.E1));
#6076=DIRECTION('',(0.E0,1.E0,0.E0));
#6077=DIRECTION('',(1.E0,0.E0,0.E0));
#6078=AXIS2_PLACEMENT_3D('',#6075,#6076,#6077);
#6079=CYLINDRICAL_SURFACE('',#6078,4.E0);
#6081=ORIENTED_EDGE('',*,*,#6080,.T.);
#6082=ORIENTED_EDGE('',*,*,#6070,.F.);
#6084=ORIENTED_EDGE('',*,*,#6083,.T.);
#6085=ORIENTED_EDGE('',*,*,#6066,.T.);
#6086=EDGE_LOOP('',(#6081,#6082,#6084,#6085));
#6087=FACE_OUTER_BOUND('',#6086,.F.);
#6088=ADVANCED_FACE('',(#6087),#6079,.F.);
#6089=OPEN_SHELL('',(#6074,#6088));
#6090=CARTESIAN_POINT('',(-6.E1,0.E0,2.E1));
#6091=DIRECTION('',(0.E0,1.E0,0.E0));
#6092=DIRECTION('',(1.E0,0.E0,0.E0));
#6093=AXIS2_PLACEMENT_3D('',#6090,#6091,#6092);
#6095=CARTESIAN_POINT('',(-6.E1,1.5E1,2.E1));
#6096=DIRECTION('',(0.E0,-1.E0,0.E0));
#6097=DIRECTION('',(-1.E0,0.E0,0.E0));
#6098=AXIS2_PLACEMENT_3D('',#6095,#6096,#6097);
#6100=CARTESIAN_POINT('',(-6.E1,0.E0,2.E1));
#6101=DIRECTION('',(0.E0,1.E0,0.E0));
#6102=DIRECTION('',(-1.E0,0.E0,0.E0));
#6103=AXIS2_PLACEMENT_3D('',#6100,#6101,#6102);
#6105=DIRECTION('',(0.E0,-1.E0,0.E0));
#6106=VECTOR('',#6105,1.5E1);
#6107=CARTESIAN_POINT('',(-5.6E1,1.5E1,2.E1));
#6108=LINE('',#6107,#6106);
#6109=CARTESIAN_POINT('',(-6.E1,1.5E1,2.E1));
#6110=DIRECTION('',(0.E0,-1.E0,0.E0));
#6111=DIRECTION('',(1.E0,0.E0,0.E0));
#6112=AXIS2_PLACEMENT_3D('',#6109,#6110,#6111);
#6114=DIRECTION('',(0.E0,-1.E0,0.E0));
#6115=VECTOR('',#6114,1.5E1);
#6116=CARTESIAN_POINT('',(-6.4E1,1.5E1,2.E1));
#6117=LINE('',#6116,#6115);
#6118=CARTESIAN_POINT('',(-5.6E1,0.E0,2.E1));
#6119=CARTESIAN_POINT('',(-6.4E1,0.E0,2.E1));
#6120=VERTEX_POINT('',#6118);
#6121=VERTEX_POINT('',#6119);
#6122=CARTESIAN_POINT('',(-5.6E1,1.5E1,2.E1));
#6123=CARTESIAN_POINT('',(-6.4E1,1.5E1,2.E1));
#6124=VERTEX_POINT('',#6122);
#6125=VERTEX_POINT('',#6123);
#6126=CARTESIAN_POINT('',(-6.E1,-2.325E0,2.E1));
#6127=DIRECTION('',(0.E0,1.E0,0.E0));
#6128=DIRECTION('',(1.E0,0.E0,0.E0));
#6129=AXIS2_PLACEMENT_3D('',#6126,#6127,#6128);
#6130=CYLINDRICAL_SURFACE('',#6129,4.E0);
#6132=ORIENTED_EDGE('',*,*,#6131,.T.);
#6134=ORIENTED_EDGE('',*,*,#6133,.F.);
#6136=ORIENTED_EDGE('',*,*,#6135,.T.);
#6138=ORIENTED_EDGE('',*,*,#6137,.T.);
#6139=EDGE_LOOP('',(#6132,#6134,#6136,#6138));
#6140=FACE_OUTER_BOUND('',#6139,.F.);
#6141=ADVANCED_FACE('',(#6140),#6130,.F.);
#6142=CARTESIAN_POINT('',(-6.E1,-2.325E0,2.E1));
#6143=DIRECTION('',(0.E0,1.E0,0.E0));
#6144=DIRECTION('',(1.E0,0.E0,0.E0));
#6145=AXIS2_PLACEMENT_3D('',#6142,#6143,#6144);
#6146=CYLINDRICAL_SURFACE('',#6145,4.E0);
#6148=ORIENTED_EDGE('',*,*,#6147,.T.);
#6149=ORIENTED_EDGE('',*,*,#6137,.F.);
#6151=ORIENTED_EDGE('',*,*,#6150,.T.);
#6152=ORIENTED_EDGE('',*,*,#6133,.T.);
#6153=EDGE_LOOP('',(#6148,#6149,#6151,#6152));
#6154=FACE_OUTER_BOUND('',#6153,.F.);
#6155=ADVANCED_FACE('',(#6154),#6146,.F.);
#6156=OPEN_SHELL('',(#6141,#6155));
#6157=CARTESIAN_POINT('',(6.E1,0.E0,-2.E1));
#6158=DIRECTION('',(0.E0,1.E0,0.E0));
#6159=DIRECTION('',(1.E0,0.E0,0.E0));
#6160=AXIS2_PLACEMENT_3D('',#6157,#6158,#6159);
#6162=CARTESIAN_POINT('',(6.E1,1.5E1,-2.E1));
#6163=DIRECTION('',(0.E0,-1.E0,0.E0));
#6164=DIRECTION('',(-1.E0,0.E0,0.E0));
#6165=AXIS2_PLACEMENT_3D('',#6162,#6163,#6164);
#6167=CARTESIAN_POINT('',(6.E1,0.E0,-2.E1));
#6168=DIRECTION('',(0.E0,1.E0,0.E0));
#6169=DIRECTION('',(-1.E0,0.E0,0.E0));
#6170=AXIS2_PLACEMENT_3D('',#6167,#6168,#6169);
#6172=DIRECTION('',(0.E0,-1.E0,0.E0));
#6173=VECTOR('',#6172,1.5E1);
#6174=CARTESIAN_POINT('',(6.4E1,1.5E1,-2.E1));
#6175=LINE('',#6174,#6173);
#6176=CARTESIAN_POINT('',(6.E1,1.5E1,-2.E1));
#6177=DIRECTION('',(0.E0,-1.E0,0.E0));
#6178=DIRECTION('',(1.E0,0.E0,0.E0));
#6179=AXIS2_PLACEMENT_3D('',#6176,#6177,#6178);
#6181=DIRECTION('',(0.E0,-1.E0,0.E0));
#6182=VECTOR('',#6181,1.5E1);
#6183=CARTESIAN_POINT('',(5.6E1,1.5E1,-2.E1));
#6184=LINE('',#6183,#6182);
#6185=CARTESIAN_POINT('',(6.4E1,0.E0,-2.E1));
#6186=CARTESIAN_POINT('',(5.6E1,0.E0,-2.E1));
#6187=VERTEX_POINT('',#6185);
#6188=VERTEX_POINT('',#6186);
#6189=CARTESIAN_POINT('',(6.4E1,1.5E1,-2.E1));
#6190=CARTESIAN_POINT('',(5.6E1,1.5E1,-2.E1));
#6191=VERTEX_POINT('',#6189);
#6192=VERTEX_POINT('',#6190);
#6193=CARTESIAN_POINT('',(6.E1,-2.325E0,-2.E1));
#6194=DIRECTION('',(0.E0,1.E0,0.E0));
#6195=DIRECTION('',(1.E0,0.E0,0.E0));
#6196=AXIS2_PLACEMENT_3D('',#6193,#6194,#6195);
#6197=CYLINDRICAL_SURFACE('',#6196,4.E0);
#6199=ORIENTED_EDGE('',*,*,#6198,.T.);
#6201=ORIENTED_EDGE('',*,*,#6200,.F.);
#6203=ORIENTED_EDGE('',*,*,#6202,.T.);
#6205=ORIENTED_EDGE('',*,*,#6204,.T.);
#6206=EDGE_LOOP('',(#6199,#6201,#6203,#6205));
#6207=FACE_OUTER_BOUND('',#6206,.F.);
#6208=ADVANCED_FACE('',(#6207),#6197,.F.);
#6209=CARTESIAN_POINT('',(6.E1,-2.325E0,-2.E1));
#6210=DIRECTION('',(0.E0,1.E0,0.E0));
#6211=DIRECTION('',(1.E0,0.E0,0.E0));
#6212=AXIS2_PLACEMENT_3D('',#6209,#6210,#6211);
#6213=CYLINDRICAL_SURFACE('',#6212,4.E0);
#6215=ORIENTED_EDGE('',*,*,#6214,.T.);
#6216=ORIENTED_EDGE('',*,*,#6204,.F.);
#6218=ORIENTED_EDGE('',*,*,#6217,.T.);
#6219=ORIENTED_EDGE('',*,*,#6200,.T.);
#6220=EDGE_LOOP('',(#6215,#6216,#6218,#6219));
#6221=FACE_OUTER_BOUND('',#6220,.F.);
#6222=ADVANCED_FACE('',(#6221),#6213,.F.);
#6223=OPEN_SHELL('',(#6208,#6222));
#6224=CARTESIAN_POINT('',(2.E1,0.E0,-2.E1));
#6225=DIRECTION('',(0.E0,1.E0,0.E0));
#6226=DIRECTION('',(1.E0,0.E0,0.E0));
#6227=AXIS2_PLACEMENT_3D('',#6224,#6225,#6226);
#6229=CARTESIAN_POINT('',(2.E1,1.5E1,-2.E1));
#6230=DIRECTION('',(0.E0,-1.E0,0.E0));
#6231=DIRECTION('',(-1.E0,0.E0,0.E0));
#6232=AXIS2_PLACEMENT_3D('',#6229,#6230,#6231);
#6234=CARTESIAN_POINT('',(2.E1,0.E0,-2.E1));
#6235=DIRECTION('',(0.E0,1.E0,0.E0));
#6236=DIRECTION('',(-1.E0,0.E0,0.E0));
#6237=AXIS2_PLACEMENT_3D('',#6234,#6235,#6236);
#6239=DIRECTION('',(0.E0,-1.E0,0.E0));
#6240=VECTOR('',#6239,1.5E1);
#6241=CARTESIAN_POINT('',(2.4E1,1.5E1,-2.E1));
#6242=LINE('',#6241,#6240);
#6243=CARTESIAN_POINT('',(2.E1,1.5E1,-2.E1));
#6244=DIRECTION('',(0.E0,-1.E0,0.E0));
#6245=DIRECTION('',(1.E0,0.E0,0.E0));
#6246=AXIS2_PLACEMENT_3D('',#6243,#6244,#6245);
#6248=DIRECTION('',(0.E0,-1.E0,0.E0));
#6249=VECTOR('',#6248,1.5E1);
#6250=CARTESIAN_POINT('',(1.6E1,1.5E1,-2.E1));
#6251=LINE('',#6250,#6249);
#6252=CARTESIAN_POINT('',(2.4E1,0.E0,-2.E1));
#6253=CARTESIAN_POINT('',(1.6E1,0.E0,-2.E1));
#6254=VERTEX_POINT('',#6252);
#6255=VERTEX_POINT('',#6253);
#6256=CARTESIAN_POINT('',(2.4E1,1.5E1,-2.E1));
#6257=CARTESIAN_POINT('',(1.6E1,1.5E1,-2.E1));
#6258=VERTEX_POINT('',#6256);
#6259=VERTEX_POINT('',#6257);
#6260=CARTESIAN_POINT('',(2.E1,-2.325E0,-2.E1));
#6261=DIRECTION('',(0.E0,1.E0,0.E0));
#6262=DIRECTION('',(1.E0,0.E0,0.E0));
#6263=AXIS2_PLACEMENT_3D('',#6260,#6261,#6262);
#6264=CYLINDRICAL_SURFACE('',#6263,4.E0);
#6266=ORIENTED_EDGE('',*,*,#6265,.T.);
#6268=ORIENTED_EDGE('',*,*,#6267,.F.);
#6270=ORIENTED_EDGE('',*,*,#6269,.T.);
#6272=ORIENTED_EDGE('',*,*,#6271,.T.);
#6273=EDGE_LOOP('',(#6266,#6268,#6270,#6272));
#6274=FACE_OUTER_BOUND('',#6273,.F.);
#6275=ADVANCED_FACE('',(#6274),#6264,.F.);
#6276=CARTESIAN_POINT('',(2.E1,-2.325E0,-2.E1));
#6277=DIRECTION('',(0.E0,1.E0,0.E0));
#6278=DIRECTION('',(1.E0,0.E0,0.E0));
#6279=AXIS2_PLACEMENT_3D('',#6276,#6277,#6278);
#6280=CYLINDRICAL_SURFACE('',#6279,4.E0);
#6282=ORIENTED_EDGE('',*,*,#6281,.T.);
#6283=ORIENTED_EDGE('',*,*,#6271,.F.);
#6285=ORIENTED_EDGE('',*,*,#6284,.T.);
#6286=ORIENTED_EDGE('',*,*,#6267,.T.);
#6287=EDGE_LOOP('',(#6282,#6283,#6285,#6286));
#6288=FACE_OUTER_BOUND('',#6287,.F.);
#6289=ADVANCED_FACE('',(#6288),#6280,.F.);
#6290=OPEN_SHELL('',(#6275,#6289));
#6291=CARTESIAN_POINT('',(-2.E1,0.E0,-2.E1));
#6292=DIRECTION('',(0.E0,1.E0,0.E0));
#6293=DIRECTION('',(1.E0,0.E0,0.E0));
#6294=AXIS2_PLACEMENT_3D('',#6291,#6292,#6293);
#6296=CARTESIAN_POINT('',(-2.E1,1.5E1,-2.E1));
#6297=DIRECTION('',(0.E0,-1.E0,0.E0));
#6298=DIRECTION('',(-1.E0,0.E0,0.E0));
#6299=AXIS2_PLACEMENT_3D('',#6296,#6297,#6298);
#6301=CARTESIAN_POINT('',(-2.E1,0.E0,-2.E1));
#6302=DIRECTION('',(0.E0,1.E0,0.E0));
#6303=DIRECTION('',(-1.E0,0.E0,0.E0));
#6304=AXIS2_PLACEMENT_3D('',#6301,#6302,#6303);
#6306=DIRECTION('',(0.E0,-1.E0,0.E0));
#6307=VECTOR('',#6306,1.5E1);
#6308=CARTESIAN_POINT('',(-1.6E1,1.5E1,-2.E1));
#6309=LINE('',#6308,#6307);
#6310=CARTESIAN_POINT('',(-2.E1,1.5E1,-2.E1));
#6311=DIRECTION('',(0.E0,-1.E0,0.E0));
#6312=DIRECTION('',(1.E0,0.E0,0.E0));
#6313=AXIS2_PLACEMENT_3D('',#6310,#6311,#6312);
#6315=DIRECTION('',(0.E0,-1.E0,0.E0));
#6316=VECTOR('',#6315,1.5E1);
#6317=CARTESIAN_POINT('',(-2.4E1,1.5E1,-2.E1));
#6318=LINE('',#6317,#6316);
#6319=CARTESIAN_POINT('',(-1.6E1,0.E0,-2.E1));
#6320=CARTESIAN_POINT('',(-2.4E1,0.E0,-2.E1));
#6321=VERTEX_POINT('',#6319);
#6322=VERTEX_POINT('',#6320);
#6323=CARTESIAN_POINT('',(-1.6E1,1.5E1,-2.E1));
#6324=CARTESIAN_POINT('',(-2.4E1,1.5E1,-2.E1));
#6325=VERTEX_POINT('',#6323);
#6326=VERTEX_POINT('',#6324);
#6327=CARTESIAN_POINT('',(-2.E1,-2.325E0,-2.E1));
#6328=DIRECTION('',(0.E0,1.E0,0.E0));
#6329=DIRECTION('',(1.E0,0.E0,0.E0));
#6330=AXIS2_PLACEMENT_3D('',#6327,#6328,#6329);
#6331=CYLINDRICAL_SURFACE('',#6330,4.E0);
#6333=ORIENTED_EDGE('',*,*,#6332,.T.);
#6335=ORIENTED_EDGE('',*,*,#6334,.F.);
#6337=ORIENTED_EDGE('',*,*,#6336,.T.);
#6339=ORIENTED_EDGE('',*,*,#6338,.T.);
#6340=EDGE_LOOP('',(#6333,#6335,#6337,#6339));
#6341=FACE_OUTER_BOUND('',#6340,.F.);
#6342=ADVANCED_FACE('',(#6341),#6331,.F.);
#6343=CARTESIAN_POINT('',(-2.E1,-2.325E0,-2.E1));
#6344=DIRECTION('',(0.E0,1.E0,0.E0));
#6345=DIRECTION('',(1.E0,0.E0,0.E0));
#6346=AXIS2_PLACEMENT_3D('',#6343,#6344,#6345);
#6347=CYLINDRICAL_SURFACE('',#6346,4.E0);
#6349=ORIENTED_EDGE('',*,*,#6348,.T.);
#6350=ORIENTED_EDGE('',*,*,#6338,.F.);
#6352=ORIENTED_EDGE('',*,*,#6351,.T.);
#6353=ORIENTED_EDGE('',*,*,#6334,.T.);
#6354=EDGE_LOOP('',(#6349,#6350,#6352,#6353));
#6355=FACE_OUTER_BOUND('',#6354,.F.);
#6356=ADVANCED_FACE('',(#6355),#6347,.F.);
#6357=OPEN_SHELL('',(#6342,#6356));
#6358=CARTESIAN_POINT('',(-6.E1,0.E0,-2.E1));
#6359=DIRECTION('',(0.E0,1.E0,0.E0));
#6360=DIRECTION('',(1.E0,0.E0,0.E0));
#6361=AXIS2_PLACEMENT_3D('',#6358,#6359,#6360);
#6363=CARTESIAN_POINT('',(-6.E1,1.5E1,-2.E1));
#6364=DIRECTION('',(0.E0,-1.E0,0.E0));
#6365=DIRECTION('',(-1.E0,0.E0,0.E0));
#6366=AXIS2_PLACEMENT_3D('',#6363,#6364,#6365);
#6368=CARTESIAN_POINT('',(-6.E1,0.E0,-2.E1));
#6369=DIRECTION('',(0.E0,1.E0,0.E0));
#6370=DIRECTION('',(-1.E0,0.E0,0.E0));
#6371=AXIS2_PLACEMENT_3D('',#6368,#6369,#6370);
#6373=DIRECTION('',(0.E0,-1.E0,0.E0));
#6374=VECTOR('',#6373,1.5E1);
#6375=CARTESIAN_POINT('',(-5.6E1,1.5E1,-2.E1));
#6376=LINE('',#6375,#6374);
#6377=CARTESIAN_POINT('',(-6.E1,1.5E1,-2.E1));
#6378=DIRECTION('',(0.E0,-1.E0,0.E0));
#6379=DIRECTION('',(1.E0,0.E0,0.E0));
#6380=AXIS2_PLACEMENT_3D('',#6377,#6378,#6379);
#6382=DIRECTION('',(0.E0,-1.E0,0.E0));
#6383=VECTOR('',#6382,1.5E1);
#6384=CARTESIAN_POINT('',(-6.4E1,1.5E1,-2.E1));
#6385=LINE('',#6384,#6383);
#6386=CARTESIAN_POINT('',(-5.6E1,0.E0,-2.E1));
#6387=CARTESIAN_POINT('',(-6.4E1,0.E0,-2.E1));
#6388=VERTEX_POINT('',#6386);
#6389=VERTEX_POINT('',#6387);
#6390=CARTESIAN_POINT('',(-5.6E1,1.5E1,-2.E1));
#6391=CARTESIAN_POINT('',(-6.4E1,1.5E1,-2.E1));
#6392=VERTEX_POINT('',#6390);
#6393=VERTEX_POINT('',#6391);
#6394=CARTESIAN_POINT('',(-6.E1,-2.325E0,-2.E1));
#6395=DIRECTION('',(0.E0,1.E0,0.E0));
#6396=DIRECTION('',(1.E0,0.E0,0.E0));
#6397=AXIS2_PLACEMENT_3D('',#6394,#6395,#6396);
#6398=CYLINDRICAL_SURFACE('',#6397,4.E0);
#6400=ORIENTED_EDGE('',*,*,#6399,.T.);
#6402=ORIENTED_EDGE('',*,*,#6401,.F.);
#6404=ORIENTED_EDGE('',*,*,#6403,.T.);
#6406=ORIENTED_EDGE('',*,*,#6405,.T.);
#6407=EDGE_LOOP('',(#6400,#6402,#6404,#6406));
#6408=FACE_OUTER_BOUND('',#6407,.F.);
#6409=ADVANCED_FACE('',(#6408),#6398,.F.);
#6410=CARTESIAN_POINT('',(-6.E1,-2.325E0,-2.E1));
#6411=DIRECTION('',(0.E0,1.E0,0.E0));
#6412=DIRECTION('',(1.E0,0.E0,0.E0));
#6413=AXIS2_PLACEMENT_3D('',#6410,#6411,#6412);
#6414=CYLINDRICAL_SURFACE('',#6413,4.E0);
#6416=ORIENTED_EDGE('',*,*,#6415,.T.);
#6417=ORIENTED_EDGE('',*,*,#6405,.F.);
#6419=ORIENTED_EDGE('',*,*,#6418,.T.);
#6420=ORIENTED_EDGE('',*,*,#6401,.T.);
#6421=EDGE_LOOP('',(#6416,#6417,#6419,#6420));
#6422=FACE_OUTER_BOUND('',#6421,.F.);
#6423=ADVANCED_FACE('',(#6422),#6414,.F.);
#6424=OPEN_SHELL('',(#6409,#6423));
#6425=MANIFOLD_SOLID_BREP('',#5888);
#6426=SHELL_BASED_SURFACE_MODEL('',(#5955,#6022,#6089,#6156,#6223,#6290,#6357,
#6424));
#6428=DIMENSIONAL_EXPONENTS(0.E0,0.E0,0.E0,0.E0,0.E0,0.E0,0.E0);
#6430=PLANE_ANGLE_MEASURE_WITH_UNIT(PLANE_ANGLE_MEASURE(1.745329251994E-2),
#6429);
#6431=(CONVERSION_BASED_UNIT('DEGREE',#6430)NAMED_UNIT(*)PLANE_ANGLE_UNIT());
#6433=UNCERTAINTY_MEASURE_WITH_UNIT(LENGTH_MEASURE(1.E-2),#6427,'closure',
'Maximum model space distance between geometric entities at asserted connectivities');
#6434=(GEOMETRIC_REPRESENTATION_CONTEXT(3)GLOBAL_UNCERTAINTY_ASSIGNED_CONTEXT((
#6433))GLOBAL_UNIT_ASSIGNED_CONTEXT((#6427,#6431,#6432))REPRESENTATION_CONTEXT(
'ID4','3'));
#6435=CARTESIAN_POINT('',(0.E0,0.E0,0.E0));
#6436=DIRECTION('',(0.E0,0.E0,1.E0));
#6437=DIRECTION('',(1.E0,0.E0,0.E0));
#6440=CARTESIAN_POINT('',(0.E0,0.E0,0.E0));
#6441=DIRECTION('',(0.E0,0.E0,1.E0));
#6442=DIRECTION('',(1.E0,0.E0,0.E0));
#6445=CARTESIAN_POINT('',(0.E0,0.E0,0.E0));
#6446=DIRECTION('',(0.E0,0.E0,1.E0));
#6447=DIRECTION('',(1.E0,0.E0,0.E0));
#6450=SHAPE_REPRESENTATION_RELATIONSHIP('','',#6449,#6439);
#6451=SHAPE_REPRESENTATION_RELATIONSHIP('','',#6449,#6444);
#6452=MECHANICAL_CONTEXT('',#1522,'mechanical');
#6453=PRODUCT('EP_47_04','EP_47_04','NOT SPECIFIED',(#6452));
#6454=PRODUCT_DEFINITION_FORMATION_WITH_SPECIFIED_SOURCE('3','LAST_VERSION',
#6453,.MADE.);
#6460=CARTESIAN_POINT('',(9.5E1,0.E0,2.3E1));
#6461=DIRECTION('',(0.E0,1.E0,0.E0));
#6462=DIRECTION('',(1.E0,0.E0,0.E0));
#6463=AXIS2_PLACEMENT_3D('',#6460,#6461,#6462);
#6464=ITEM_DEFINED_TRANSFORMATION('','',#6448,#6463);
#6465=(REPRESENTATION_RELATIONSHIP('','',#6449,#1533)REPRESENTATION_RELATIONSHIP_WITH_TRANSFORMATION(#6464)SHAPE_REPRESENTATION_RELATIONSHIP());
#6466=CONTEXT_DEPENDENT_SHAPE_REPRESENTATION(#6465,#6459);
#6468=DIMENSIONAL_EXPONENTS(0.E0,0.E0,0.E0,0.E0,0.E0,0.E0,0.E0);
#6470=PLANE_ANGLE_MEASURE_WITH_UNIT(PLANE_ANGLE_MEASURE(1.745329251994E-2),
#6469);
#6471=(CONVERSION_BASED_UNIT('DEGREE',#6470)NAMED_UNIT(*)PLANE_ANGLE_UNIT());
#6473=UNCERTAINTY_MEASURE_WITH_UNIT(LENGTH_MEASURE(1.E-2),#6467,'closure',
'Maximum model space distance between geometric entities at asserted connectivities');
#6474=(GEOMETRIC_REPRESENTATION_CONTEXT(3)GLOBAL_UNCERTAINTY_ASSIGNED_CONTEXT((
#6473))GLOBAL_UNIT_ASSIGNED_CONTEXT((#6467,#6471,#6472))REPRESENTATION_CONTEXT(
'ID5','3'));
#6475=CARTESIAN_POINT('',(0.E0,0.E0,0.E0));
#6476=DIRECTION('',(0.E0,0.E0,1.E0));
#6477=DIRECTION('',(1.E0,0.E0,0.E0));
#6479=DESIGN_CONTEXT('',#1522,'design');
#6480=MECHANICAL_CONTEXT('',#1522,'mechanical');
#6481=PRODUCT('EP_47_00_ASM','EP_47_00_ASM','NOT SPECIFIED',(#6480));
#6482=PRODUCT_DEFINITION_FORMATION_WITH_SPECIFIED_SOURCE('3','LAST_VERSION',
#6481,.MADE.);
#6484=PRODUCT_CATEGORY('part','');
#6485=PRODUCT_RELATED_PRODUCT_CATEGORY('assembly','',(#6481));
#6486=PRODUCT_CATEGORY_RELATIONSHIP('','',#6484,#6485);
#6487=PRODUCT_CATEGORY('part','');
#6488=PRODUCT_RELATED_PRODUCT_CATEGORY('detail','',(#1526,#2199,#4210,#6453));
#6489=PRODUCT_CATEGORY_RELATIONSHIP('','',#6487,#6488);
#6490=SECURITY_CLASSIFICATION_LEVEL('unclassified');
#6491=SECURITY_CLASSIFICATION('','',#6490);
#6492=CC_DESIGN_SECURITY_CLASSIFICATION(#6491,(#1527,#2200,#4211,#6454,#6482,
#1534,#2204,#2213,#4215,#6458));
#6493=APPROVAL_STATUS('approved');
#6494=APPROVAL(#6493,'');
#6495=CC_DESIGN_APPROVAL(#6494,(#6491,#1527,#2200,#4211,#6454,#6482,#1528,#2201,
#4212,#6455,#6483));
#6496=CALENDAR_DATE(116,30,11);
#6497=COORDINATED_UNIVERSAL_TIME_OFFSET(1,0,.AHEAD.);
#6498=LOCAL_TIME(17,2,3.5E1,#6497);
#6499=DATE_AND_TIME(#6496,#6498);
#6500=APPROVAL_DATE_TIME(#6499,#6494);
#6501=DATE_TIME_ROLE('creation_date');
#6502=CC_DESIGN_DATE_AND_TIME_ASSIGNMENT(#6499,#6501,(#1528,#2201,#4212,#6455,
#6483));
#6503=DATE_TIME_ROLE('classification_date');
#6504=CC_DESIGN_DATE_AND_TIME_ASSIGNMENT(#6499,#6503,(#6491));
#6505=PERSON('UNSPECIFIED','UNSPECIFIED',$,$,$,$);
#6506=ORGANIZATION('UNSPECIFIED','UNSPECIFIED','UNSPECIFIED');
#6507=PERSON_AND_ORGANIZATION(#6505,#6506);
#6508=APPROVAL_ROLE('approver');
#6509=APPROVAL_PERSON_ORGANIZATION(#6507,#6494,#6508);
#6510=PERSON_AND_ORGANIZATION_ROLE('creator');
#6511=CC_DESIGN_PERSON_AND_ORGANIZATION_ASSIGNMENT(#6507,#6510,(#1527,#2200,
#4211,#6454,#6482,#1528,#2201,#4212,#6455,#6483));
#6512=PERSON_AND_ORGANIZATION_ROLE('design_supplier');
#6513=CC_DESIGN_PERSON_AND_ORGANIZATION_ASSIGNMENT(#6507,#6512,(#1527,#2200,
#4211,#6454,#6482));
#6514=PERSON_AND_ORGANIZATION_ROLE('classification_officer');
#6515=CC_DESIGN_PERSON_AND_ORGANIZATION_ASSIGNMENT(#6507,#6514,(#6491));
#6516=PERSON_AND_ORGANIZATION_ROLE('design_owner');
#6517=CC_DESIGN_PERSON_AND_ORGANIZATION_ASSIGNMENT(#6507,#6516,(#6481,#1526,
#2199,#4210,#6453));
#21=CIRCLE('',#20,3.75E0);
#26=CIRCLE('',#25,3.75E0);
#31=CIRCLE('',#30,3.75E0);
#36=CIRCLE('',#35,3.75E0);
#41=CIRCLE('',#40,3.75E0);
#46=CIRCLE('',#45,3.75E0);
#51=CIRCLE('',#50,3.75E0);
#56=CIRCLE('',#55,3.75E0);
#61=CIRCLE('',#60,3.75E0);
#66=CIRCLE('',#65,3.75E0);
#71=CIRCLE('',#70,3.75E0);
#76=CIRCLE('',#75,3.75E0);
#81=CIRCLE('',#80,3.75E0);
#86=CIRCLE('',#85,3.75E0);
#91=CIRCLE('',#90,3.75E0);
#96=CIRCLE('',#95,3.75E0);
#109=CIRCLE('',#108,4.E0);
#114=CIRCLE('',#113,4.E0);
#123=CIRCLE('',#122,4.E0);
#128=CIRCLE('',#127,4.E0);
#141=CIRCLE('',#140,4.E0);
#150=CIRCLE('',#149,4.E0);
#191=CIRCLE('',#190,3.75E0);
#196=CIRCLE('',#195,3.75E0);
#201=CIRCLE('',#200,3.75E0);
#206=CIRCLE('',#205,3.75E0);
#211=CIRCLE('',#210,3.75E0);
#216=CIRCLE('',#215,3.75E0);
#221=CIRCLE('',#220,3.75E0);
#226=CIRCLE('',#225,3.75E0);
#231=CIRCLE('',#230,3.75E0);
#236=CIRCLE('',#235,3.75E0);
#241=CIRCLE('',#240,3.75E0);
#246=CIRCLE('',#245,3.75E0);
#251=CIRCLE('',#250,3.75E0);
#256=CIRCLE('',#255,3.75E0);
#261=CIRCLE('',#260,3.75E0);
#266=CIRCLE('',#265,3.75E0);
#343=CIRCLE('',#342,4.E0);
#348=CIRCLE('',#347,4.E0);
#456=EDGE_CURVE('',#378,#373,#4,.T.);
#458=EDGE_CURVE('',#378,#351,#8,.T.);
#460=EDGE_CURVE('',#351,#352,#12,.T.);
#462=EDGE_CURVE('',#352,#373,#16,.T.);
#466=EDGE_CURVE('',#389,#390,#21,.T.);
#468=EDGE_CURVE('',#390,#389,#26,.T.);
#472=EDGE_CURVE('',#397,#398,#31,.T.);
#474=EDGE_CURVE('',#398,#397,#36,.T.);
#478=EDGE_CURVE('',#405,#406,#41,.T.);
#480=EDGE_CURVE('',#406,#405,#46,.T.);
#484=EDGE_CURVE('',#413,#414,#51,.T.);
#486=EDGE_CURVE('',#414,#413,#56,.T.);
#490=EDGE_CURVE('',#421,#422,#61,.T.);
#492=EDGE_CURVE('',#422,#421,#66,.T.);
#496=EDGE_CURVE('',#429,#430,#71,.T.);
#498=EDGE_CURVE('',#430,#429,#76,.T.);
#502=EDGE_CURVE('',#437,#438,#81,.T.);
#504=EDGE_CURVE('',#438,#437,#86,.T.);
#508=EDGE_CURVE('',#445,#446,#91,.T.);
#510=EDGE_CURVE('',#446,#445,#96,.T.);
#520=EDGE_CURVE('',#373,#374,#100,.T.);
#522=EDGE_CURVE('',#376,#374,#166,.T.);
#524=EDGE_CURVE('',#376,#378,#132,.T.);
#537=EDGE_CURVE('',#352,#355,#104,.T.);
#539=EDGE_CURVE('',#355,#356,#174,.T.);
#541=EDGE_CURVE('',#374,#356,#170,.T.);
#545=EDGE_CURVE('',#385,#386,#109,.T.);
#547=EDGE_CURVE('',#386,#385,#114,.T.);
#558=EDGE_CURVE('',#351,#360,#118,.T.);
#560=EDGE_CURVE('',#360,#355,#178,.T.);
#572=EDGE_CURVE('',#376,#358,#136,.T.);
#574=EDGE_CURVE('',#358,#360,#182,.T.);
#580=EDGE_CURVE('',#369,#370,#123,.T.);
#582=EDGE_CURVE('',#370,#369,#128,.T.);
#593=EDGE_CURVE('',#364,#369,#154,.T.);
#595=EDGE_CURVE('',#364,#366,#141,.T.);
#597=EDGE_CURVE('',#366,#370,#145,.T.);
#609=EDGE_CURVE('',#364,#366,#150,.T.);
#620=EDGE_CURVE('',#363,#364,#158,.T.);
#623=EDGE_CURVE('',#363,#366,#162,.T.);
#646=EDGE_CURVE('',#356,#358,#186,.T.);
#663=EDGE_CURVE('',#393,#394,#191,.T.);
#665=EDGE_CURVE('',#394,#393,#196,.T.);
#669=EDGE_CURVE('',#401,#402,#201,.T.);
#671=EDGE_CURVE('',#402,#401,#206,.T.);
#675=EDGE_CURVE('',#409,#410,#211,.T.);
#677=EDGE_CURVE('',#410,#409,#216,.T.);
#681=EDGE_CURVE('',#417,#418,#221,.T.);
#683=EDGE_CURVE('',#418,#417,#226,.T.);
#687=EDGE_CURVE('',#425,#426,#231,.T.);
#689=EDGE_CURVE('',#426,#425,#236,.T.);
#693=EDGE_CURVE('',#433,#434,#241,.T.);
#695=EDGE_CURVE('',#434,#433,#246,.T.);
#699=EDGE_CURVE('',#441,#442,#251,.T.);
#701=EDGE_CURVE('',#442,#441,#256,.T.);
#705=EDGE_CURVE('',#449,#450,#261,.T.);
#707=EDGE_CURVE('',#450,#449,#266,.T.);
#718=EDGE_CURVE('',#393,#389,#274,.T.);
#721=EDGE_CURVE('',#394,#390,#270,.T.);
#744=EDGE_CURVE('',#401,#397,#282,.T.);
#747=EDGE_CURVE('',#402,#398,#278,.T.);
#770=EDGE_CURVE('',#409,#405,#290,.T.);
#773=EDGE_CURVE('',#410,#406,#286,.T.);
#796=EDGE_CURVE('',#417,#413,#298,.T.);
#799=EDGE_CURVE('',#418,#414,#294,.T.);
#822=EDGE_CURVE('',#425,#421,#306,.T.);
#825=EDGE_CURVE('',#426,#422,#302,.T.);
#848=EDGE_CURVE('',#433,#429,#314,.T.);
#851=EDGE_CURVE('',#434,#430,#310,.T.);
#874=EDGE_CURVE('',#441,#437,#322,.T.);
#877=EDGE_CURVE('',#442,#438,#318,.T.);
#900=EDGE_CURVE('',#449,#445,#330,.T.);
#903=EDGE_CURVE('',#450,#446,#326,.T.);
#926=EDGE_CURVE('',#386,#382,#338,.T.);
#928=EDGE_CURVE('',#381,#382,#343,.T.);
#930=EDGE_CURVE('',#385,#381,#334,.T.);
#942=EDGE_CURVE('',#382,#381,#348,.T.);
#963=CIRCLE('',#962,4.E0);
#968=CIRCLE('',#967,4.E0);
#973=CIRCLE('',#972,4.E0);
#982=CIRCLE('',#981,4.E0);
#1000=EDGE_CURVE('',#990,#989,#963,.T.);
#1002=EDGE_CURVE('',#989,#993,#986,.T.);
#1004=EDGE_CURVE('',#993,#994,#968,.T.);
#1006=EDGE_CURVE('',#990,#994,#977,.T.);
#1016=EDGE_CURVE('',#989,#990,#973,.T.);
#1019=EDGE_CURVE('',#994,#993,#982,.T.);
#1030=CIRCLE('',#1029,4.E0);
#1035=CIRCLE('',#1034,4.E0);
#1040=CIRCLE('',#1039,4.E0);
#1049=CIRCLE('',#1048,4.E0);
#1067=EDGE_CURVE('',#1057,#1056,#1030,.T.);
#1069=EDGE_CURVE('',#1056,#1060,#1053,.T.);
#1071=EDGE_CURVE('',#1060,#1061,#1035,.T.);
#1073=EDGE_CURVE('',#1057,#1061,#1044,.T.);
#1083=EDGE_CURVE('',#1056,#1057,#1040,.T.);
#1086=EDGE_CURVE('',#1061,#1060,#1049,.T.);
#1097=CIRCLE('',#1096,4.E0);
#1102=CIRCLE('',#1101,4.E0);
#1107=CIRCLE('',#1106,4.E0);
#1116=CIRCLE('',#1115,4.E0);
#1134=EDGE_CURVE('',#1124,#1123,#1097,.T.);
#1136=EDGE_CURVE('',#1123,#1127,#1120,.T.);
#1138=EDGE_CURVE('',#1127,#1128,#1102,.T.);
#1140=EDGE_CURVE('',#1124,#1128,#1111,.T.);
#1150=EDGE_CURVE('',#1123,#1124,#1107,.T.);
#1153=EDGE_CURVE('',#1128,#1127,#1116,.T.);
#1164=CIRCLE('',#1163,4.E0);
#1169=CIRCLE('',#1168,4.E0);
#1174=CIRCLE('',#1173,4.E0);
#1183=CIRCLE('',#1182,4.E0);
#1201=EDGE_CURVE('',#1191,#1190,#1164,.T.);
#1203=EDGE_CURVE('',#1190,#1194,#1187,.T.);
#1205=EDGE_CURVE('',#1194,#1195,#1169,.T.);
#1207=EDGE_CURVE('',#1191,#1195,#1178,.T.);
#1217=EDGE_CURVE('',#1190,#1191,#1174,.T.);
#1220=EDGE_CURVE('',#1195,#1194,#1183,.T.);
#1231=CIRCLE('',#1230,4.E0);
#1236=CIRCLE('',#1235,4.E0);
#1241=CIRCLE('',#1240,4.E0);
#1250=CIRCLE('',#1249,4.E0);
#1268=EDGE_CURVE('',#1258,#1257,#1231,.T.);
#1270=EDGE_CURVE('',#1257,#1261,#1254,.T.);
#1272=EDGE_CURVE('',#1261,#1262,#1236,.T.);
#1274=EDGE_CURVE('',#1258,#1262,#1245,.T.);
#1284=EDGE_CURVE('',#1257,#1258,#1241,.T.);
#1287=EDGE_CURVE('',#1262,#1261,#1250,.T.);
#1298=CIRCLE('',#1297,4.E0);
#1303=CIRCLE('',#1302,4.E0);
#1308=CIRCLE('',#1307,4.E0);
#1317=CIRCLE('',#1316,4.E0);
#1335=EDGE_CURVE('',#1325,#1324,#1298,.T.);
#1337=EDGE_CURVE('',#1324,#1328,#1321,.T.);
#1339=EDGE_CURVE('',#1328,#1329,#1303,.T.);
#1341=EDGE_CURVE('',#1325,#1329,#1312,.T.);
#1351=EDGE_CURVE('',#1324,#1325,#1308,.T.);
#1354=EDGE_CURVE('',#1329,#1328,#1317,.T.);
#1365=CIRCLE('',#1364,4.E0);
#1370=CIRCLE('',#1369,4.E0);
#1375=CIRCLE('',#1374,4.E0);
#1384=CIRCLE('',#1383,4.E0);
#1402=EDGE_CURVE('',#1392,#1391,#1365,.T.);
#1404=EDGE_CURVE('',#1391,#1395,#1388,.T.);
#1406=EDGE_CURVE('',#1395,#1396,#1370,.T.);
#1408=EDGE_CURVE('',#1392,#1396,#1379,.T.);
#1418=EDGE_CURVE('',#1391,#1392,#1375,.T.);
#1421=EDGE_CURVE('',#1396,#1395,#1384,.T.);
#1432=CIRCLE('',#1431,4.E0);
#1437=CIRCLE('',#1436,4.E0);
#1442=CIRCLE('',#1441,4.E0);
#1451=CIRCLE('',#1450,4.E0);
#1469=EDGE_CURVE('',#1459,#1458,#1432,.T.);
#1471=EDGE_CURVE('',#1458,#1462,#1455,.T.);
#1473=EDGE_CURVE('',#1462,#1463,#1437,.T.);
#1475=EDGE_CURVE('',#1459,#1463,#1446,.T.);
#1485=EDGE_CURVE('',#1458,#1459,#1442,.T.);
#1488=EDGE_CURVE('',#1463,#1462,#1451,.T.);
#1497=(LENGTH_UNIT()NAMED_UNIT(*)SI_UNIT(.MILLI.,.METRE.));
#1499=(NAMED_UNIT(*)PLANE_ANGLE_UNIT()SI_UNIT($,.RADIAN.));
#1502=(NAMED_UNIT(*)SI_UNIT($,.STERADIAN.)SOLID_ANGLE_UNIT());
#1508=AXIS2_PLACEMENT_3D('',#1505,#1506,#1507);
#1509=ADVANCED_BREP_SHAPE_REPRESENTATION('',(#1508,#1495),#1504);
#1513=AXIS2_PLACEMENT_3D('',#1510,#1511,#1512);
#1514=MANIFOLD_SURFACE_SHAPE_REPRESENTATION('',(#1513,#1496),#1504);
#1518=AXIS2_PLACEMENT_3D('',#1515,#1516,#1517);
#1519=SHAPE_REPRESENTATION('',(#1518),#1504);
#1528=PRODUCT_DEFINITION('design','',#1527,#1524);
#1529=PRODUCT_DEFINITION_SHAPE('','SHAPE FOR EP_47_01.',#1528);
#1530=SHAPE_DEFINITION_REPRESENTATION(#1529,#1519);
#1531=SHAPE_DEFINITION_REPRESENTATION(#1532,#1533);
#1532=PRODUCT_DEFINITION_SHAPE('','SHAPE FOR EP_47_00_ASM.',#6483);
#1533=SHAPE_REPRESENTATION('',(#1539,#2209,#2218,#4220,#6463,#6478),#6474);
#1534=NEXT_ASSEMBLY_USAGE_OCCURRENCE('0','Next assembly relationship',
'EP_47_01',#6483,#1528,$);
#1535=PRODUCT_DEFINITION_SHAPE('Placement #0',
'Placement of EP_47_01 with respect to EP_47_00_ASM',#1534);
#1563=CIRCLE('',#1562,3.2E0);
#1568=CIRCLE('',#1567,3.2E0);
#1573=CIRCLE('',#1572,3.2E0);
#1578=CIRCLE('',#1577,3.2E0);
#1587=CIRCLE('',#1586,4.E0);
#1592=CIRCLE('',#1591,4.E0);
#1605=CIRCLE('',#1604,4.E0);
#1610=CIRCLE('',#1609,4.E0);
#1635=CIRCLE('',#1634,5.6E0);
#1640=CIRCLE('',#1639,5.6E0);
#1645=CIRCLE('',#1644,5.6E0);
#1650=CIRCLE('',#1649,5.6E0);
#1655=CIRCLE('',#1654,5.6E0);
#1664=CIRCLE('',#1663,5.6E0);
#1673=CIRCLE('',#1672,3.2E0);
#1678=CIRCLE('',#1677,3.2E0);
#1691=CIRCLE('',#1690,5.6E0);
#1700=CIRCLE('',#1699,5.6E0);
#1709=CIRCLE('',#1708,3.2E0);
#1714=CIRCLE('',#1713,3.2E0);
#1727=CIRCLE('',#1726,4.E0);
#1736=CIRCLE('',#1735,4.E0);
#1761=CIRCLE('',#1760,4.E0);
#1766=CIRCLE('',#1765,4.E0);
#1838=EDGE_CURVE('',#1769,#1770,#1546,.T.);
#1840=EDGE_CURVE('',#1770,#1772,#1550,.T.);
#1842=EDGE_CURVE('',#1772,#1774,#1554,.T.);
#1844=EDGE_CURVE('',#1774,#1769,#1558,.T.);
#1848=EDGE_CURVE('',#1793,#1794,#1563,.T.);
#1850=EDGE_CURVE('',#1794,#1793,#1568,.T.);
#1854=EDGE_CURVE('',#1809,#1810,#1573,.T.);
#1856=EDGE_CURVE('',#1810,#1809,#1578,.T.);
#1867=EDGE_CURVE('',#1769,#1777,#1582,.T.);
#1869=EDGE_CURVE('',#1777,#1778,#1618,.T.);
#1871=EDGE_CURVE('',#1770,#1778,#1614,.T.);
#1875=EDGE_CURVE('',#1831,#1832,#1587,.T.);
#1877=EDGE_CURVE('',#1832,#1831,#1592,.T.);
#1888=EDGE_CURVE('',#1774,#1782,#1596,.T.);
#1890=EDGE_CURVE('',#1782,#1777,#1622,.T.);
#1902=EDGE_CURVE('',#1772,#1780,#1600,.T.);
#1904=EDGE_CURVE('',#1780,#1782,#1626,.T.);
#1909=EDGE_CURVE('',#1823,#1824,#1605,.T.);
#1911=EDGE_CURVE('',#1824,#1823,#1610,.T.);
#1923=EDGE_CURVE('',#1778,#1780,#1630,.T.);
#1940=EDGE_CURVE('',#1797,#1798,#1635,.T.);
#1942=EDGE_CURVE('',#1798,#1797,#1640,.T.);
#1946=EDGE_CURVE('',#1813,#1814,#1645,.T.);
#1948=EDGE_CURVE('',#1814,#1813,#1650,.T.);
#1959=EDGE_CURVE('',#1789,#1797,#1668,.T.);
#1961=EDGE_CURVE('',#1789,#1790,#1655,.T.);
#1963=EDGE_CURVE('',#1790,#1798,#1659,.T.);
#1975=EDGE_CURVE('',#1789,#1790,#1664,.T.);
#1990=EDGE_CURVE('',#1785,#1786,#1673,.T.);
#1992=EDGE_CURVE('',#1785,#1786,#1678,.T.);
#2003=EDGE_CURVE('',#1793,#1785,#1682,.T.);
#2006=EDGE_CURVE('',#1794,#1786,#1686,.T.);
#2029=EDGE_CURVE('',#1805,#1813,#1704,.T.);
#2031=EDGE_CURVE('',#1805,#1806,#1691,.T.);
#2033=EDGE_CURVE('',#1806,#1814,#1695,.T.);
#2045=EDGE_CURVE('',#1805,#1806,#1700,.T.);
#2060=EDGE_CURVE('',#1801,#1802,#1709,.T.);
#2062=EDGE_CURVE('',#1801,#1802,#1714,.T.);
#2073=EDGE_CURVE('',#1809,#1801,#1718,.T.);
#2076=EDGE_CURVE('',#1810,#1802,#1722,.T.);
#2099=EDGE_CURVE('',#1818,#1823,#1740,.T.);
#2101=EDGE_CURVE('',#1818,#1820,#1727,.T.);
#2103=EDGE_CURVE('',#1820,#1824,#1731,.T.);
#2115=EDGE_CURVE('',#1818,#1820,#1736,.T.);
#2126=EDGE_CURVE('',#1817,#1818,#1744,.T.);
#2129=EDGE_CURVE('',#1817,#1820,#1748,.T.);
#2151=EDGE_CURVE('',#1832,#1828,#1756,.T.);
#2153=EDGE_CURVE('',#1827,#1828,#1761,.T.);
#2155=EDGE_CURVE('',#1831,#1827,#1752,.T.);
#2167=EDGE_CURVE('',#1828,#1827,#1766,.T.);
#2185=(LENGTH_UNIT()NAMED_UNIT(*)SI_UNIT(.MILLI.,.METRE.));
#2187=(NAMED_UNIT(*)PLANE_ANGLE_UNIT()SI_UNIT($,.RADIAN.));
#2190=(NAMED_UNIT(*)SI_UNIT($,.STERADIAN.)SOLID_ANGLE_UNIT());
#2196=AXIS2_PLACEMENT_3D('',#2193,#2194,#2195);
#2197=ADVANCED_BREP_SHAPE_REPRESENTATION('',(#2196,#2184),#2192);
#2201=PRODUCT_DEFINITION('design','',#2200,#1524);
#2202=PRODUCT_DEFINITION_SHAPE('','SHAPE FOR EP_47_02.',#2201);
#2203=SHAPE_DEFINITION_REPRESENTATION(#2202,#2197);
#2204=NEXT_ASSEMBLY_USAGE_OCCURRENCE('1','Next assembly relationship',
'EP_47_02',#6483,#2201,$);
#2205=PRODUCT_DEFINITION_SHAPE('Placement #1',
'Placement of EP_47_02 with respect to EP_47_00_ASM',#2204);
#2213=NEXT_ASSEMBLY_USAGE_OCCURRENCE('2','Next assembly relationship',
'EP_47_02',#6483,#2201,$);
#2214=PRODUCT_DEFINITION_SHAPE('Placement #2',
'Placement of EP_47_02 with respect to EP_47_00_ASM',#2213);
#2226=CIRCLE('',#2225,4.5E0);
#2231=CIRCLE('',#2230,4.5E0);
#2236=CIRCLE('',#2235,4.5E0);
#2241=CIRCLE('',#2240,4.5E0);
#2246=CIRCLE('',#2245,4.5E0);
#2251=CIRCLE('',#2250,4.5E0);
#2256=CIRCLE('',#2255,4.5E0);
#2261=CIRCLE('',#2260,4.5E0);
#2266=CIRCLE('',#2265,4.5E0);
#2271=CIRCLE('',#2270,4.5E0);
#2276=CIRCLE('',#2275,4.5E0);
#2281=CIRCLE('',#2280,4.5E0);
#2294=CIRCLE('',#2293,4.5E0);
#2299=CIRCLE('',#2298,4.5E0);
#2304=CIRCLE('',#2303,4.5E0);
#2309=CIRCLE('',#2308,4.5E0);
#2314=CIRCLE('',#2313,4.5E0);
#2319=CIRCLE('',#2318,4.5E0);
#2324=CIRCLE('',#2323,4.5E0);
#2329=CIRCLE('',#2328,4.5E0);
#2350=CIRCLE('',#2349,4.5E0);
#2355=CIRCLE('',#2354,4.5E0);
#2388=CIRCLE('',#2387,4.5E0);
#2401=CIRCLE('',#2400,4.5E0);
#2406=CIRCLE('',#2405,4.5E0);
#2411=CIRCLE('',#2410,4.5E0);
#2416=CIRCLE('',#2415,4.5E0);
#2421=CIRCLE('',#2420,4.5E0);
#2426=CIRCLE('',#2425,4.5E0);
#2431=CIRCLE('',#2430,4.5E0);
#2436=CIRCLE('',#2435,4.5E0);
#2441=CIRCLE('',#2440,4.5E0);
#2446=CIRCLE('',#2445,4.5E0);
#2451=CIRCLE('',#2450,4.5E0);
#2456=CIRCLE('',#2455,4.5E0);
#2461=CIRCLE('',#2460,4.5E0);
#2466=CIRCLE('',#2465,4.5E0);
#2471=CIRCLE('',#2470,4.5E0);
#2488=CIRCLE('',#2487,4.5E0);
#2493=CIRCLE('',#2492,4.5E0);
#2506=CIRCLE('',#2505,4.5E0);
#2511=CIRCLE('',#2510,4.5E0);
#2524=CIRCLE('',#2523,4.5E0);
#2529=CIRCLE('',#2528,4.5E0);
#2542=CIRCLE('',#2541,4.5E0);
#2547=CIRCLE('',#2546,4.5E0);
#2560=CIRCLE('',#2559,4.5E0);
#2573=CIRCLE('',#2572,4.5E0);
#2578=CIRCLE('',#2577,4.5E0);
#2591=CIRCLE('',#2590,4.5E0);
#2596=CIRCLE('',#2595,4.5E0);
#2605=CIRCLE('',#2604,4.5E0);
#2614=CIRCLE('',#2613,4.5E0);
#2619=CIRCLE('',#2618,4.5E0);
#2696=CIRCLE('',#2695,4.5E0);
#2701=CIRCLE('',#2700,4.5E0);
#2706=CIRCLE('',#2705,4.5E0);
#2711=CIRCLE('',#2710,4.5E0);
#2716=CIRCLE('',#2715,4.5E0);
#2721=CIRCLE('',#2720,4.5E0);
#2726=CIRCLE('',#2725,4.5E0);
#2731=CIRCLE('',#2730,4.5E0);
#2764=CIRCLE('',#2763,4.5E0);
#2769=CIRCLE('',#2768,4.5E0);
#2798=CIRCLE('',#2797,4.E0);
#2815=CIRCLE('',#2814,4.E0);
#2824=CIRCLE('',#2823,4.E0);
#2841=CIRCLE('',#2840,4.E0);
#2854=CIRCLE('',#2853,1.7E1);
#2863=CIRCLE('',#2862,1.7E1);
#2888=CIRCLE('',#2887,4.E0);
#2901=CIRCLE('',#2900,4.E0);
#2910=CIRCLE('',#2909,1.7E1);
#2919=CIRCLE('',#2918,4.E0);
#2924=CIRCLE('',#2923,4.E0);
#2945=CIRCLE('',#2944,1.7E1);
#3183=EDGE_CURVE('',#3053,#3056,#2231,.T.);
#3185=EDGE_CURVE('',#3052,#3053,#2289,.T.);
#3187=EDGE_CURVE('',#3057,#3052,#2294,.T.);
#3189=EDGE_CURVE('',#3056,#3057,#2285,.T.);
#3199=EDGE_CURVE('',#3008,#3009,#2691,.T.);
#3201=EDGE_CURVE('',#3027,#3008,#2892,.T.);
#3203=EDGE_CURVE('',#3025,#3027,#2475,.T.);
#3205=EDGE_CURVE('',#3009,#3025,#2832,.T.);
#3209=EDGE_CURVE('',#3064,#3061,#2236,.T.);
#3211=EDGE_CURVE('',#3061,#3064,#2241,.T.);
#3215=EDGE_CURVE('',#3072,#3069,#2246,.T.);
#3217=EDGE_CURVE('',#3069,#3072,#2251,.T.);
#3221=EDGE_CURVE('',#3080,#3077,#2256,.T.);
#3223=EDGE_CURVE('',#3077,#3080,#2261,.T.);
#3227=EDGE_CURVE('',#3088,#3085,#2266,.T.);
#3229=EDGE_CURVE('',#3085,#3088,#2271,.T.);
#3233=EDGE_CURVE('',#3096,#3093,#2276,.T.);
#3235=EDGE_CURVE('',#3093,#3096,#2281,.T.);
#3239=EDGE_CURVE('',#3101,#3104,#2355,.T.);
#3241=EDGE_CURVE('',#3104,#3101,#2350,.T.);
#3245=EDGE_CURVE('',#3109,#3112,#2769,.T.);
#3247=EDGE_CURVE('',#3112,#3109,#2764,.T.);
#3251=EDGE_CURVE('',#3056,#3053,#2226,.T.);
#3264=EDGE_CURVE('',#3052,#3057,#2299,.T.);
#3275=EDGE_CURVE('',#2964,#2965,#2371,.T.);
#3277=EDGE_CURVE('',#2961,#2964,#2383,.T.);
#3279=EDGE_CURVE('',#2971,#2961,#2883,.T.);
#3281=EDGE_CURVE('',#2965,#2971,#2683,.T.);
#3285=EDGE_CURVE('',#3073,#3068,#2304,.T.);
#3287=EDGE_CURVE('',#3068,#3073,#2309,.T.);
#3291=EDGE_CURVE('',#3089,#3084,#2314,.T.);
#3293=EDGE_CURVE('',#3084,#3089,#2319,.T.);
#3297=EDGE_CURVE('',#3105,#3100,#2324,.T.);
#3299=EDGE_CURVE('',#3100,#3105,#2329,.T.);
#3314=EDGE_CURVE('',#3068,#3069,#2337,.T.);
#3317=EDGE_CURVE('',#3072,#3073,#2333,.T.);
#3340=EDGE_CURVE('',#3084,#3085,#2345,.T.);
#3343=EDGE_CURVE('',#3088,#3089,#2341,.T.);
#3366=EDGE_CURVE('',#3100,#3101,#2363,.T.);
#3369=EDGE_CURVE('',#3104,#3105,#2359,.T.);
#3391=EDGE_CURVE('',#2987,#2964,#2367,.T.);
#3394=EDGE_CURVE('',#2965,#2995,#2375,.T.);
#3396=EDGE_CURVE('',#3011,#2995,#2671,.T.);
#3398=EDGE_CURVE('',#2987,#3011,#2643,.T.);
#3409=EDGE_CURVE('',#2960,#2987,#2639,.T.);
#3411=EDGE_CURVE('',#2960,#2961,#2379,.T.);
#3416=EDGE_CURVE('',#3125,#3128,#2493,.T.);
#3418=EDGE_CURVE('',#3128,#3125,#2488,.T.);
#3422=EDGE_CURVE('',#3133,#3136,#2511,.T.);
#3424=EDGE_CURVE('',#3136,#3133,#2506,.T.);
#3428=EDGE_CURVE('',#3141,#3144,#2529,.T.);
#3430=EDGE_CURVE('',#3144,#3141,#2524,.T.);
#3434=EDGE_CURVE('',#3117,#3120,#2388,.T.);
#3436=EDGE_CURVE('',#3120,#3117,#2401,.T.);
#3447=EDGE_CURVE('',#3120,#3121,#2392,.T.);
#3449=EDGE_CURVE('',#3116,#3121,#2411,.T.);
#3451=EDGE_CURVE('',#3116,#3117,#2396,.T.);
#3463=EDGE_CURVE('',#3121,#3116,#2406,.T.);
#3475=EDGE_CURVE('',#3027,#3015,#2479,.T.);
#3477=EDGE_CURVE('',#3015,#3031,#2483,.T.);
#3479=EDGE_CURVE('',#3025,#3031,#2806,.T.);
#3483=EDGE_CURVE('',#3129,#3124,#2416,.T.);
#3485=EDGE_CURVE('',#3124,#3129,#2421,.T.);
#3489=EDGE_CURVE('',#3137,#3132,#2426,.T.);
#3491=EDGE_CURVE('',#3132,#3137,#2431,.T.);
#3495=EDGE_CURVE('',#3145,#3140,#2436,.T.);
#3497=EDGE_CURVE('',#3140,#3145,#2441,.T.);
#3501=EDGE_CURVE('',#3153,#3148,#2446,.T.);
#3503=EDGE_CURVE('',#3148,#3153,#2451,.T.);
#3507=EDGE_CURVE('',#3161,#3156,#2456,.T.);
#3509=EDGE_CURVE('',#3156,#3161,#2461,.T.);
#3513=EDGE_CURVE('',#3169,#3164,#2466,.T.);
#3515=EDGE_CURVE('',#3164,#3169,#2471,.T.);
#3519=EDGE_CURVE('',#3172,#3177,#2619,.T.);
#3521=EDGE_CURVE('',#3177,#3172,#2605,.T.);
#3536=EDGE_CURVE('',#3124,#3125,#2501,.T.);
#3539=EDGE_CURVE('',#3128,#3129,#2497,.T.);
#3562=EDGE_CURVE('',#3132,#3133,#2519,.T.);
#3565=EDGE_CURVE('',#3136,#3137,#2515,.T.);
#3588=EDGE_CURVE('',#3140,#3141,#2537,.T.);
#3591=EDGE_CURVE('',#3144,#3145,#2533,.T.);
#3613=EDGE_CURVE('',#3152,#3149,#2542,.T.);
#3615=EDGE_CURVE('',#3148,#3149,#2555,.T.);
#3618=EDGE_CURVE('',#3152,#3153,#2551,.T.);
#3628=EDGE_CURVE('',#2977,#3005,#2623,.T.);
#3630=EDGE_CURVE('',#2993,#2977,#2735,.T.);
#3632=EDGE_CURVE('',#3023,#2993,#2781,.T.);
#3634=EDGE_CURVE('',#3005,#3023,#2647,.T.);
#3638=EDGE_CURVE('',#3157,#3160,#2560,.T.);
#3640=EDGE_CURVE('',#3160,#3157,#2573,.T.);
#3644=EDGE_CURVE('',#3165,#3168,#2578,.T.);
#3646=EDGE_CURVE('',#3168,#3165,#2591,.T.);
#3650=EDGE_CURVE('',#3173,#3176,#2596,.T.);
#3652=EDGE_CURVE('',#3176,#3173,#2614,.T.);
#3656=EDGE_CURVE('',#3149,#3152,#2547,.T.);
#3680=EDGE_CURVE('',#3160,#3161,#2564,.T.);
#3683=EDGE_CURVE('',#3156,#3157,#2568,.T.);
#3706=EDGE_CURVE('',#3168,#3169,#2582,.T.);
#3709=EDGE_CURVE('',#3164,#3165,#2586,.T.);
#3732=EDGE_CURVE('',#3176,#3177,#2600,.T.);
#3735=EDGE_CURVE('',#3172,#3173,#2609,.T.);
#3758=EDGE_CURVE('',#3005,#3021,#2627,.T.);
#3760=EDGE_CURVE('',#2991,#3021,#2663,.T.);
#3762=EDGE_CURVE('',#2991,#2975,#2631,.T.);
#3764=EDGE_CURVE('',#2975,#2977,#2635,.T.);
#3776=EDGE_CURVE('',#3021,#3011,#2667,.T.);
#3780=EDGE_CURVE('',#3039,#3023,#2793,.T.);
#3782=EDGE_CURVE('',#3037,#3039,#2836,.T.);
#3784=EDGE_CURVE('',#3031,#3037,#2810,.T.);
#3787=EDGE_CURVE('',#3015,#2983,#2651,.T.);
#3789=EDGE_CURVE('',#2983,#2969,#2655,.T.);
#3791=EDGE_CURVE('',#2969,#2960,#2659,.T.);
#3804=EDGE_CURVE('',#2995,#2991,#2675,.T.);
#3814=EDGE_CURVE('',#2974,#2975,#2679,.T.);
#3820=EDGE_CURVE('',#2971,#2985,#2687,.T.);
#3822=EDGE_CURVE('',#3017,#2985,#2932,.T.);
#3824=EDGE_CURVE('',#3008,#3017,#2896,.T.);
#3827=EDGE_CURVE('',#3003,#3009,#2828,.T.);
#3829=EDGE_CURVE('',#2989,#3003,#2802,.T.);
#3831=EDGE_CURVE('',#2974,#2989,#2789,.T.);
#3843=EDGE_CURVE('',#2993,#2974,#2785,.T.);
#3848=EDGE_CURVE('',#3081,#3076,#2706,.T.);
#3850=EDGE_CURVE('',#3076,#3081,#2711,.T.);
#3854=EDGE_CURVE('',#3097,#3092,#2716,.T.);
#3856=EDGE_CURVE('',#3092,#3097,#2721,.T.);
#3860=EDGE_CURVE('',#3113,#3108,#2726,.T.);
#3862=EDGE_CURVE('',#3108,#3113,#2731,.T.);
#3866=EDGE_CURVE('',#3065,#3060,#2696,.T.);
#3868=EDGE_CURVE('',#3060,#3065,#2701,.T.);
#3879=EDGE_CURVE('',#3060,#3061,#2743,.T.);
#3882=EDGE_CURVE('',#3064,#3065,#2739,.T.);
#3905=EDGE_CURVE('',#3076,#3077,#2751,.T.);
#3908=EDGE_CURVE('',#3080,#3081,#2747,.T.);
#3931=EDGE_CURVE('',#3092,#3093,#2759,.T.);
#3934=EDGE_CURVE('',#3096,#3097,#2755,.T.);
#3957=EDGE_CURVE('',#3108,#3109,#2777,.T.);
#3960=EDGE_CURVE('',#3112,#3113,#2773,.T.);
#3985=EDGE_CURVE('',#3019,#2989,#2798,.T.);
#3987=EDGE_CURVE('',#3035,#3019,#2875,.T.);
#3989=EDGE_CURVE('',#3041,#3035,#2863,.T.);
#3991=EDGE_CURVE('',#3045,#3041,#2849,.T.);
#3993=EDGE_CURVE('',#3039,#3045,#2841,.T.);
#4004=EDGE_CURVE('',#3033,#3003,#2824,.T.);
#4006=EDGE_CURVE('',#3019,#3033,#2879,.T.);
#4020=EDGE_CURVE('',#3037,#3047,#2815,.T.);
#4022=EDGE_CURVE('',#3047,#3049,#2819,.T.);
#4024=EDGE_CURVE('',#3043,#3049,#2854,.T.);
#4026=EDGE_CURVE('',#3033,#3043,#2867,.T.);
#4042=EDGE_CURVE('',#3047,#3045,#2845,.T.);
#4055=EDGE_CURVE('',#3049,#3041,#2858,.T.);
#4068=EDGE_CURVE('',#3043,#3035,#2871,.T.);
#4092=EDGE_CURVE('',#2968,#2969,#2888,.T.);
#4094=EDGE_CURVE('',#2979,#2968,#2953,.T.);
#4096=EDGE_CURVE('',#2997,#2979,#2945,.T.);
#4098=EDGE_CURVE('',#3001,#2997,#2936,.T.);
#4100=EDGE_CURVE('',#2985,#3001,#2924,.T.);
#4114=EDGE_CURVE('',#2981,#2983,#2919,.T.);
#4116=EDGE_CURVE('',#2968,#2981,#2957,.T.);
#4128=EDGE_CURVE('',#3017,#3029,#2901,.T.);
#4130=EDGE_CURVE('',#3029,#3013,#2905,.T.);
#4132=EDGE_CURVE('',#3013,#2999,#2910,.T.);
#4134=EDGE_CURVE('',#2999,#2981,#2914,.T.);
#4148=EDGE_CURVE('',#3001,#3029,#2928,.T.);
#4161=EDGE_CURVE('',#2997,#3013,#2940,.T.);
#4174=EDGE_CURVE('',#2979,#2999,#2949,.T.);
#4195=(LENGTH_UNIT()NAMED_UNIT(*)SI_UNIT(.MILLI.,.METRE.));
#4197=(NAMED_UNIT(*)PLANE_ANGLE_UNIT()SI_UNIT($,.RADIAN.));
#4200=(NAMED_UNIT(*)SI_UNIT($,.STERADIAN.)SOLID_ANGLE_UNIT());
#4206=AXIS2_PLACEMENT_3D('',#4203,#4204,#4205);
#4207=ADVANCED_BREP_SHAPE_REPRESENTATION('',(#4206,#4194),#4202);
#4212=PRODUCT_DEFINITION('design','',#4211,#4208);
#4213=PRODUCT_DEFINITION_SHAPE('','SHAPE FOR ITEM0060236.',#4212);
#4214=SHAPE_DEFINITION_REPRESENTATION(#4213,#4207);
#4215=NEXT_ASSEMBLY_USAGE_OCCURRENCE('3','Next assembly relationship',
'ITEM0060236',#6483,#4212,$);
#4216=PRODUCT_DEFINITION_SHAPE('Placement #3',
'Placement of ITEM0060236 with respect to EP_47_00_ASM',#4215);
#4244=CIRCLE('',#4243,3.75E0);
#4249=CIRCLE('',#4248,3.75E0);
#4254=CIRCLE('',#4253,3.75E0);
#4259=CIRCLE('',#4258,3.75E0);
#4264=CIRCLE('',#4263,3.75E0);
#4269=CIRCLE('',#4268,3.75E0);
#4274=CIRCLE('',#4273,3.75E0);
#4279=CIRCLE('',#4278,3.75E0);
#4284=CIRCLE('',#4283,3.75E0);
#4289=CIRCLE('',#4288,3.75E0);
#4294=CIRCLE('',#4293,3.75E0);
#4299=CIRCLE('',#4298,3.75E0);
#4304=CIRCLE('',#4303,3.75E0);
#4309=CIRCLE('',#4308,3.75E0);
#4314=CIRCLE('',#4313,3.75E0);
#4319=CIRCLE('',#4318,3.75E0);
#4324=CIRCLE('',#4323,3.2E0);
#4329=CIRCLE('',#4328,3.2E0);
#4334=CIRCLE('',#4333,3.2E0);
#4339=CIRCLE('',#4338,3.2E0);
#4344=CIRCLE('',#4343,3.2E0);
#4349=CIRCLE('',#4348,3.2E0);
#4354=CIRCLE('',#4353,3.2E0);
#4359=CIRCLE('',#4358,3.2E0);
#4364=CIRCLE('',#4363,3.2E0);
#4369=CIRCLE('',#4368,3.2E0);
#4374=CIRCLE('',#4373,3.2E0);
#4379=CIRCLE('',#4378,3.2E0);
#4416=CIRCLE('',#4415,3.75E0);
#4421=CIRCLE('',#4420,3.75E0);
#4426=CIRCLE('',#4425,3.75E0);
#4431=CIRCLE('',#4430,3.75E0);
#4436=CIRCLE('',#4435,3.75E0);
#4441=CIRCLE('',#4440,3.75E0);
#4446=CIRCLE('',#4445,3.75E0);
#4451=CIRCLE('',#4450,3.75E0);
#4456=CIRCLE('',#4455,3.75E0);
#4461=CIRCLE('',#4460,3.75E0);
#4466=CIRCLE('',#4465,3.75E0);
#4471=CIRCLE('',#4470,3.75E0);
#4476=CIRCLE('',#4475,3.75E0);
#4481=CIRCLE('',#4480,3.75E0);
#4486=CIRCLE('',#4485,3.75E0);
#4491=CIRCLE('',#4490,3.75E0);
#4496=CIRCLE('',#4495,5.6E0);
#4501=CIRCLE('',#4500,5.6E0);
#4506=CIRCLE('',#4505,5.6E0);
#4511=CIRCLE('',#4510,5.6E0);
#4516=CIRCLE('',#4515,5.6E0);
#4521=CIRCLE('',#4520,5.6E0);
#4526=CIRCLE('',#4525,5.6E0);
#4531=CIRCLE('',#4530,5.6E0);
#4536=CIRCLE('',#4535,5.6E0);
#4541=CIRCLE('',#4540,5.6E0);
#4546=CIRCLE('',#4545,5.6E0);
#4551=CIRCLE('',#4550,5.6E0);
#4620=CIRCLE('',#4619,5.6E0);
#4629=CIRCLE('',#4628,5.6E0);
#4638=CIRCLE('',#4637,3.2E0);
#4643=CIRCLE('',#4642,3.2E0);
#4656=CIRCLE('',#4655,5.6E0);
#4665=CIRCLE('',#4664,5.6E0);
#4674=CIRCLE('',#4673,3.2E0);
#4679=CIRCLE('',#4678,3.2E0);
#4692=CIRCLE('',#4691,5.6E0);
#4701=CIRCLE('',#4700,5.6E0);
#4710=CIRCLE('',#4709,3.2E0);
#4715=CIRCLE('',#4714,3.2E0);
#4728=CIRCLE('',#4727,5.6E0);
#4737=CIRCLE('',#4736,5.6E0);
#4746=CIRCLE('',#4745,3.2E0);
#4751=CIRCLE('',#4750,3.2E0);
#4764=CIRCLE('',#4763,5.6E0);
#4773=CIRCLE('',#4772,5.6E0);
#4782=CIRCLE('',#4781,3.2E0);
#4787=CIRCLE('',#4786,3.2E0);
#4800=CIRCLE('',#4799,5.6E0);
#4809=CIRCLE('',#4808,5.6E0);
#4818=CIRCLE('',#4817,3.2E0);
#4823=CIRCLE('',#4822,3.2E0);
#5013=EDGE_CURVE('',#4834,#4835,#4227,.T.);
#5015=EDGE_CURVE('',#4835,#4837,#4231,.T.);
#5017=EDGE_CURVE('',#4837,#4839,#4235,.T.);
#5019=EDGE_CURVE('',#4839,#4834,#4239,.T.);
#5023=EDGE_CURVE('',#4850,#4851,#4244,.T.);
#5025=EDGE_CURVE('',#4851,#4850,#4249,.T.);
#5029=EDGE_CURVE('',#4858,#4859,#4254,.T.);
#5031=EDGE_CURVE('',#4859,#4858,#4259,.T.);
#5035=EDGE_CURVE('',#4866,#4867,#4264,.T.);
#5037=EDGE_CURVE('',#4867,#4866,#4269,.T.);
#5041=EDGE_CURVE('',#4874,#4875,#4274,.T.);
#5043=EDGE_CURVE('',#4875,#4874,#4279,.T.);
#5047=EDGE_CURVE('',#4882,#4883,#4284,.T.);
#5049=EDGE_CURVE('',#4883,#4882,#4289,.T.);
#5053=EDGE_CURVE('',#4890,#4891,#4294,.T.);
#5055=EDGE_CURVE('',#4891,#4890,#4299,.T.);
#5059=EDGE_CURVE('',#4898,#4899,#4304,.T.);
#5061=EDGE_CURVE('',#4899,#4898,#4309,.T.);
#5065=EDGE_CURVE('',#4906,#4907,#4314,.T.);
#5067=EDGE_CURVE('',#4907,#4906,#4319,.T.);
#5071=EDGE_CURVE('',#4922,#4923,#4324,.T.);
#5073=EDGE_CURVE('',#4923,#4922,#4329,.T.);
#5077=EDGE_CURVE('',#4938,#4939,#4334,.T.);
#5079=EDGE_CURVE('',#4939,#4938,#4339,.T.);
#5083=EDGE_CURVE('',#4986,#4987,#4344,.T.);
#5085=EDGE_CURVE('',#4987,#4986,#4349,.T.);
#5089=EDGE_CURVE('',#4954,#4955,#4354,.T.);
#5091=EDGE_CURVE('',#4955,#4954,#4359,.T.);
#5095=EDGE_CURVE('',#4970,#4971,#4364,.T.);
#5097=EDGE_CURVE('',#4971,#4970,#4369,.T.);
#5101=EDGE_CURVE('',#5002,#5003,#4374,.T.);
#5103=EDGE_CURVE('',#5003,#5002,#4379,.T.);
#5114=EDGE_CURVE('',#4834,#4842,#4383,.T.);
#5116=EDGE_CURVE('',#4842,#4843,#4399,.T.);
#5118=EDGE_CURVE('',#4835,#4843,#4395,.T.);
#5129=EDGE_CURVE('',#4839,#4847,#4387,.T.);
#5131=EDGE_CURVE('',#4847,#4842,#4403,.T.);
#5143=EDGE_CURVE('',#4837,#4845,#4391,.T.);
#5145=EDGE_CURVE('',#4845,#4847,#4407,.T.);
#5158=EDGE_CURVE('',#4843,#4845,#4411,.T.);
#5175=EDGE_CURVE('',#4854,#4855,#4416,.T.);
#5177=EDGE_CURVE('',#4855,#4854,#4421,.T.);
#5181=EDGE_CURVE('',#4862,#4863,#4426,.T.);
#5183=EDGE_CURVE('',#4863,#4862,#4431,.T.);
#5187=EDGE_CURVE('',#4870,#4871,#4436,.T.);
#5189=EDGE_CURVE('',#4871,#4870,#4441,.T.);
#5193=EDGE_CURVE('',#4878,#4879,#4446,.T.);
#5195=EDGE_CURVE('',#4879,#4878,#4451,.T.);
#5199=EDGE_CURVE('',#4886,#4887,#4456,.T.);
#5201=EDGE_CURVE('',#4887,#4886,#4461,.T.);
#5205=EDGE_CURVE('',#4894,#4895,#4466,.T.);
#5207=EDGE_CURVE('',#4895,#4894,#4471,.T.);
#5211=EDGE_CURVE('',#4902,#4903,#4476,.T.);
#5213=EDGE_CURVE('',#4903,#4902,#4481,.T.);
#5217=EDGE_CURVE('',#4910,#4911,#4486,.T.);
#5219=EDGE_CURVE('',#4911,#4910,#4491,.T.);
#5223=EDGE_CURVE('',#4926,#4927,#4496,.T.);
#5225=EDGE_CURVE('',#4927,#4926,#4501,.T.);
#5229=EDGE_CURVE('',#4942,#4943,#4506,.T.);
#5231=EDGE_CURVE('',#4943,#4942,#4511,.T.);
#5235=EDGE_CURVE('',#4990,#4991,#4516,.T.);
#5237=EDGE_CURVE('',#4991,#4990,#4521,.T.);
#5241=EDGE_CURVE('',#4958,#4959,#4526,.T.);
#5243=EDGE_CURVE('',#4959,#4958,#4531,.T.);
#5247=EDGE_CURVE('',#4974,#4975,#4536,.T.);
#5249=EDGE_CURVE('',#4975,#4974,#4541,.T.);
#5253=EDGE_CURVE('',#5006,#5007,#4546,.T.);
#5255=EDGE_CURVE('',#5007,#5006,#4551,.T.);
#5266=EDGE_CURVE('',#4851,#4855,#4559,.T.);
#5269=EDGE_CURVE('',#4850,#4854,#4555,.T.);
#5292=EDGE_CURVE('',#4859,#4863,#4567,.T.);
#5295=EDGE_CURVE('',#4858,#4862,#4563,.T.);
#5318=EDGE_CURVE('',#4867,#4871,#4575,.T.);
#5321=EDGE_CURVE('',#4866,#4870,#4571,.T.);
#5344=EDGE_CURVE('',#4875,#4879,#4583,.T.);
#5347=EDGE_CURVE('',#4874,#4878,#4579,.T.);
#5370=EDGE_CURVE('',#4883,#4887,#4591,.T.);
#5373=EDGE_CURVE('',#4882,#4886,#4587,.T.);
#5396=EDGE_CURVE('',#4891,#4895,#4599,.T.);
#5399=EDGE_CURVE('',#4890,#4894,#4595,.T.);
#5422=EDGE_CURVE('',#4899,#4903,#4607,.T.);
#5425=EDGE_CURVE('',#4898,#4902,#4603,.T.);
#5448=EDGE_CURVE('',#4907,#4911,#4615,.T.);
#5451=EDGE_CURVE('',#4906,#4910,#4611,.T.);
#5474=EDGE_CURVE('',#4918,#4926,#4633,.T.);
#5476=EDGE_CURVE('',#4918,#4919,#4620,.T.);
#5478=EDGE_CURVE('',#4919,#4927,#4624,.T.);
#5490=EDGE_CURVE('',#4918,#4919,#4629,.T.);
#5505=EDGE_CURVE('',#4914,#4915,#4638,.T.);
#5507=EDGE_CURVE('',#4914,#4915,#4643,.T.);
#5518=EDGE_CURVE('',#4922,#4914,#4647,.T.);
#5521=EDGE_CURVE('',#4923,#4915,#4651,.T.);
#5544=EDGE_CURVE('',#4934,#4942,#4669,.T.);
#5546=EDGE_CURVE('',#4934,#4935,#4656,.T.);
#5548=EDGE_CURVE('',#4935,#4943,#4660,.T.);
#5560=EDGE_CURVE('',#4934,#4935,#4665,.T.);
#5575=EDGE_CURVE('',#4930,#4931,#4674,.T.);
#5577=EDGE_CURVE('',#4930,#4931,#4679,.T.);
#5588=EDGE_CURVE('',#4938,#4930,#4683,.T.);
#5591=EDGE_CURVE('',#4939,#4931,#4687,.T.);
#5614=EDGE_CURVE('',#4982,#4990,#4705,.T.);
#5616=EDGE_CURVE('',#4982,#4983,#4692,.T.);
#5618=EDGE_CURVE('',#4983,#4991,#4696,.T.);
#5630=EDGE_CURVE('',#4982,#4983,#4701,.T.);
#5645=EDGE_CURVE('',#4978,#4979,#4710,.T.);
#5647=EDGE_CURVE('',#4978,#4979,#4715,.T.);
#5658=EDGE_CURVE('',#4986,#4978,#4719,.T.);
#5661=EDGE_CURVE('',#4987,#4979,#4723,.T.);
#5684=EDGE_CURVE('',#4950,#4958,#4741,.T.);
#5686=EDGE_CURVE('',#4950,#4951,#4728,.T.);
#5688=EDGE_CURVE('',#4951,#4959,#4732,.T.);
#5700=EDGE_CURVE('',#4950,#4951,#4737,.T.);
#5715=EDGE_CURVE('',#4946,#4947,#4746,.T.);
#5717=EDGE_CURVE('',#4946,#4947,#4751,.T.);
#5728=EDGE_CURVE('',#4954,#4946,#4755,.T.);
#5731=EDGE_CURVE('',#4955,#4947,#4759,.T.);
#5754=EDGE_CURVE('',#4966,#4974,#4777,.T.);
#5756=EDGE_CURVE('',#4966,#4967,#4764,.T.);
#5758=EDGE_CURVE('',#4967,#4975,#4768,.T.);
#5770=EDGE_CURVE('',#4966,#4967,#4773,.T.);
#5785=EDGE_CURVE('',#4962,#4963,#4782,.T.);
#5787=EDGE_CURVE('',#4962,#4963,#4787,.T.);
#5798=EDGE_CURVE('',#4970,#4962,#4791,.T.);
#5801=EDGE_CURVE('',#4971,#4963,#4795,.T.);
#5824=EDGE_CURVE('',#4998,#5006,#4813,.T.);
#5826=EDGE_CURVE('',#4998,#4999,#4800,.T.);
#5828=EDGE_CURVE('',#4999,#5007,#4804,.T.);
#5840=EDGE_CURVE('',#4998,#4999,#4809,.T.);
#5855=EDGE_CURVE('',#4994,#4995,#4818,.T.);
#5857=EDGE_CURVE('',#4994,#4995,#4823,.T.);
#5868=EDGE_CURVE('',#5002,#4994,#4827,.T.);
#5871=EDGE_CURVE('',#5003,#4995,#4831,.T.);
#5893=CIRCLE('',#5892,4.E0);
#5898=CIRCLE('',#5897,4.E0);
#5903=CIRCLE('',#5902,4.E0);
#5912=CIRCLE('',#5911,4.E0);
#5930=EDGE_CURVE('',#5919,#5920,#5893,.T.);
#5932=EDGE_CURVE('',#5924,#5920,#5916,.T.);
#5934=EDGE_CURVE('',#5924,#5923,#5898,.T.);
#5936=EDGE_CURVE('',#5923,#5919,#5907,.T.);
#5946=EDGE_CURVE('',#5920,#5919,#5903,.T.);
#5949=EDGE_CURVE('',#5923,#5924,#5912,.T.);
#5960=CIRCLE('',#5959,4.E0);
#5965=CIRCLE('',#5964,4.E0);
#5970=CIRCLE('',#5969,4.E0);
#5979=CIRCLE('',#5978,4.E0);
#5997=EDGE_CURVE('',#5986,#5987,#5960,.T.);
#5999=EDGE_CURVE('',#5991,#5987,#5983,.T.);
#6001=EDGE_CURVE('',#5991,#5990,#5965,.T.);
#6003=EDGE_CURVE('',#5990,#5986,#5974,.T.);
#6013=EDGE_CURVE('',#5987,#5986,#5970,.T.);
#6016=EDGE_CURVE('',#5990,#5991,#5979,.T.);
#6027=CIRCLE('',#6026,4.E0);
#6032=CIRCLE('',#6031,4.E0);
#6037=CIRCLE('',#6036,4.E0);
#6046=CIRCLE('',#6045,4.E0);
#6064=EDGE_CURVE('',#6053,#6054,#6027,.T.);
#6066=EDGE_CURVE('',#6058,#6054,#6050,.T.);
#6068=EDGE_CURVE('',#6058,#6057,#6032,.T.);
#6070=EDGE_CURVE('',#6057,#6053,#6041,.T.);
#6080=EDGE_CURVE('',#6054,#6053,#6037,.T.);
#6083=EDGE_CURVE('',#6057,#6058,#6046,.T.);
#6094=CIRCLE('',#6093,4.E0);
#6099=CIRCLE('',#6098,4.E0);
#6104=CIRCLE('',#6103,4.E0);
#6113=CIRCLE('',#6112,4.E0);
#6131=EDGE_CURVE('',#6120,#6121,#6094,.T.);
#6133=EDGE_CURVE('',#6125,#6121,#6117,.T.);
#6135=EDGE_CURVE('',#6125,#6124,#6099,.T.);
#6137=EDGE_CURVE('',#6124,#6120,#6108,.T.);
#6147=EDGE_CURVE('',#6121,#6120,#6104,.T.);
#6150=EDGE_CURVE('',#6124,#6125,#6113,.T.);
#6161=CIRCLE('',#6160,4.E0);
#6166=CIRCLE('',#6165,4.E0);
#6171=CIRCLE('',#6170,4.E0);
#6180=CIRCLE('',#6179,4.E0);
#6198=EDGE_CURVE('',#6187,#6188,#6161,.T.);
#6200=EDGE_CURVE('',#6192,#6188,#6184,.T.);
#6202=EDGE_CURVE('',#6192,#6191,#6166,.T.);
#6204=EDGE_CURVE('',#6191,#6187,#6175,.T.);
#6214=EDGE_CURVE('',#6188,#6187,#6171,.T.);
#6217=EDGE_CURVE('',#6191,#6192,#6180,.T.);
#6228=CIRCLE('',#6227,4.E0);
#6233=CIRCLE('',#6232,4.E0);
#6238=CIRCLE('',#6237,4.E0);
#6247=CIRCLE('',#6246,4.E0);
#6265=EDGE_CURVE('',#6254,#6255,#6228,.T.);
#6267=EDGE_CURVE('',#6259,#6255,#6251,.T.);
#6269=EDGE_CURVE('',#6259,#6258,#6233,.T.);
#6271=EDGE_CURVE('',#6258,#6254,#6242,.T.);
#6281=EDGE_CURVE('',#6255,#6254,#6238,.T.);
#6284=EDGE_CURVE('',#6258,#6259,#6247,.T.);
#6295=CIRCLE('',#6294,4.E0);
#6300=CIRCLE('',#6299,4.E0);
#6305=CIRCLE('',#6304,4.E0);
#6314=CIRCLE('',#6313,4.E0);
#6332=EDGE_CURVE('',#6321,#6322,#6295,.T.);
#6334=EDGE_CURVE('',#6326,#6322,#6318,.T.);
#6336=EDGE_CURVE('',#6326,#6325,#6300,.T.);
#6338=EDGE_CURVE('',#6325,#6321,#6309,.T.);
#6348=EDGE_CURVE('',#6322,#6321,#6305,.T.);
#6351=EDGE_CURVE('',#6325,#6326,#6314,.T.);
#6362=CIRCLE('',#6361,4.E0);
#6367=CIRCLE('',#6366,4.E0);
#6372=CIRCLE('',#6371,4.E0);
#6381=CIRCLE('',#6380,4.E0);
#6399=EDGE_CURVE('',#6388,#6389,#6362,.T.);
#6401=EDGE_CURVE('',#6393,#6389,#6385,.T.);
#6403=EDGE_CURVE('',#6393,#6392,#6367,.T.);
#6405=EDGE_CURVE('',#6392,#6388,#6376,.T.);
#6415=EDGE_CURVE('',#6389,#6388,#6372,.T.);
#6418=EDGE_CURVE('',#6392,#6393,#6381,.T.);
#6427=(LENGTH_UNIT()NAMED_UNIT(*)SI_UNIT(.MILLI.,.METRE.));
#6429=(NAMED_UNIT(*)PLANE_ANGLE_UNIT()SI_UNIT($,.RADIAN.));
#6432=(NAMED_UNIT(*)SI_UNIT($,.STERADIAN.)SOLID_ANGLE_UNIT());
#6438=AXIS2_PLACEMENT_3D('',#6435,#6436,#6437);
#6439=ADVANCED_BREP_SHAPE_REPRESENTATION('',(#6438,#6425),#6434);
#6443=AXIS2_PLACEMENT_3D('',#6440,#6441,#6442);
#6444=MANIFOLD_SURFACE_SHAPE_REPRESENTATION('',(#6443,#6426),#6434);
#6448=AXIS2_PLACEMENT_3D('',#6445,#6446,#6447);
#6449=SHAPE_REPRESENTATION('',(#6448),#6434);
#6455=PRODUCT_DEFINITION('design','',#6454,#4208);
#6456=PRODUCT_DEFINITION_SHAPE('','SHAPE FOR EP_47_04.',#6455);
#6457=SHAPE_DEFINITION_REPRESENTATION(#6456,#6449);
#6458=NEXT_ASSEMBLY_USAGE_OCCURRENCE('4','Next assembly relationship',
'EP_47_04',#6483,#6455,$);
#6459=PRODUCT_DEFINITION_SHAPE('Placement #4',
'Placement of EP_47_04 with respect to EP_47_00_ASM',#6458);
#6467=(LENGTH_UNIT()NAMED_UNIT(*)SI_UNIT(.MILLI.,.METRE.));
#6469=(NAMED_UNIT(*)PLANE_ANGLE_UNIT()SI_UNIT($,.RADIAN.));
#6472=(NAMED_UNIT(*)SI_UNIT($,.STERADIAN.)SOLID_ANGLE_UNIT());
#6478=AXIS2_PLACEMENT_3D('',#6475,#6476,#6477);
#6483=PRODUCT_DEFINITION('design','',#6482,#6479);
ENDSEC;
END-ISO-10303-21;
