# Supplementary material for: Live tracking of moving samples in confocal microscopy for vertically grown roots
Source: eLife. 2017 Jun 19;6:e26792. doi: 10.7554/eLife.26792 (PMC5498147; doi:10.7554/eLife.26792)
Supplement: Supplementary file 2. — (1) Implementation of TipTracker on two commercial platforms (Zeiss LSM700 and LaVisionBiotec TriMScopeII) and a short manual how to use it. (2) Fiji macros to convert LSM files into Hyperstacks. (3) Collection of simple AutoIt scripts and description on how to adapt them to a specific setup. (4) Script to calculate a post-rotation position list to use with the rotation stage. DOI: http://dx.doi.org/10.7554/eLife.26792.022 [file elife-26792-supp2.zip]

Archive with 48 entries (34 files):
- SupplementalFile2/
- SupplementalFile2/FijiLSMtoHyperstack/
- SupplementalFile2/FijiLSMtoHyperstack/convertLSM2hyperstack.ijm
- SupplementalFile2/FijiLSMtoHyperstack/convertLSM2hyperstackBIO.ijm
- SupplementalFile2/FijiLSMtoHyperstack/readme.txt
- SupplementalFile2/RotationStage/
- SupplementalFile2/RotationStage/center.czi
- SupplementalFile2/RotationStage/HOW TO USE THE ROTATION STAGE.rtf
- SupplementalFile2/RotationStage/rotatepositionlist.m
- SupplementalFile2/TipTrackerLaVisionBioTecTriMScope/
- SupplementalFile2/TipTrackerLaVisionBioTecTriMScope/AutoItScripts/
- SupplementalFile2/TipTrackerLaVisionBioTecTriMScope/AutoItScripts/readpixelsizeLaVision.au3
- SupplementalFile2/TipTrackerLaVisionBioTecTriMScope/AutoItScripts/setpositionLaVision.au3
- SupplementalFile2/TipTrackerLaVisionBioTecTriMScope/AutoItScripts/setstagezeroLaVision.au3
- SupplementalFile2/TipTrackerLaVisionBioTecTriMScope/AutoItScripts/startexperimentLaVision.au3
- SupplementalFile2/TipTrackerLaVisionBioTecTriMScope/MatlabScripts/
- SupplementalFile2/TipTrackerLaVisionBioTecTriMScope/MatlabScripts/calcShift.m
- SupplementalFile2/TipTrackerLaVisionBioTecTriMScope/MatlabScripts/EmbryoTrack.fig
- SupplementalFile2/TipTrackerLaVisionBioTecTriMScope/MatlabScripts/EmbryoTrack.m
- SupplementalFile2/TipTrackerLaVisionBioTecTriMScope/MatlabScripts/loadLaVisionoemtifs.m
- SupplementalFile2/TipTrackerLaVisionBioTecTriMScope/MatlabScripts/loadMPtif.m
- SupplementalFile2/TipTrackerZeissLSM700/
- SupplementalFile2/TipTrackerZeissLSM700/AutoItScripts/
- SupplementalFile2/TipTrackerZeissLSM700/AutoItScripts/loadpositionlist.au3
- SupplementalFile2/TipTrackerZeissLSM700/AutoItScripts/startexperiment.au3
- SupplementalFile2/TipTrackerZeissLSM700/AutoItScripts/ZEN software screenshot.pdf
- SupplementalFile2/TipTrackerZeissLSM700/compiledVersion/
- SupplementalFile2/TipTrackerZeissLSM700/compiledVersion/readme.txt
- SupplementalFile2/TipTrackerZeissLSM700/compiledVersion/TipTrackerInstaller.exe
- SupplementalFile2/TipTrackerZeissLSM700/DatabaseChanges/
- SupplementalFile2/TipTrackerZeissLSM700/DatabaseChanges/ImageFlip.jpg
- SupplementalFile2/TipTrackerZeissLSM700/Manual/
- SupplementalFile2/TipTrackerZeissLSM700/Manual/howZENshould look like.jpg
- SupplementalFile2/TipTrackerZeissLSM700/Manual/shortManual.docx
- SupplementalFile2/TipTrackerZeissLSM700/MatlabScripts/
- SupplementalFile2/TipTrackerZeissLSM700/MatlabScripts/TipTracker/
- SupplementalFile2/TipTrackerZeissLSM700/MatlabScripts/TipTracker/calcShift.m
- SupplementalFile2/TipTrackerZeissLSM700/MatlabScripts/TipTracker/KillTT.fig
- SupplementalFile2/TipTrackerZeissLSM700/MatlabScripts/TipTracker/KillTT.m
- SupplementalFile2/TipTrackerZeissLSM700/MatlabScripts/TipTracker/loadLSMfileMP.m
- SupplementalFile2/TipTrackerZeissLSM700/MatlabScripts/TipTracker/readme.txt
- SupplementalFile2/TipTrackerZeissLSM700/MatlabScripts/TipTracker/readpositionslist.m
- SupplementalFile2/TipTrackerZeissLSM700/MatlabScripts/TipTracker/shiftandsavepositionlist.m
- SupplementalFile2/TipTrackerZeissLSM700/MatlabScripts/TipTracker/TipTrack.fig
- SupplementalFile2/TipTrackerZeissLSM700/MatlabScripts/TipTracker/TipTrack.m
- SupplementalFile2/TipTrackerZeissLSM700/ZenWorkspaceConfiguration/
- SupplementalFile2/TipTrackerZeissLSM700/ZenWorkspaceConfiguration/readme.txt
- SupplementalFile2/TipTrackerZeissLSM700/ZenWorkspaceConfiguration/TipTracker.xml
