# Supplementary material for: Live tracking of moving samples in confocal microscopy for vertically grown roots
Source: eLife. 2017 Jun 19;6:e26792. doi: 10.7554/eLife.26792 (PMC5498147; doi:10.7554/eLife.26792)
Supplement: Supplementary file 2. — (1) Implementation of TipTracker on two commercial platforms (Zeiss LSM700 and LaVisionBiotec TriMScopeII) and a short manual how to use it. (2) Fiji macros to convert LSM files into Hyperstacks. (3) Collection of simple AutoIt scripts and description on how to adapt them to a specific setup. (4) Script to calculate a post-rotation position list to use with the rotation stage. DOI: http://dx.doi.org/10.7554/eLife.26792.022 [file elife-26792-supp2.zip › SupplementalFile2/FijiLSMtoHyperstack/convertLSM2hyperstack.ijm]

dir1 = getDirectory("Choose a Directory ");
list = getFileList(dir1);
n=0;
l=0;
for (ii=0; ii<list.length; ii++) {
  if (endsWith(list[ii], ".lsm")) {
  	l=l+1;
  }
}
for (ii=0; ii<list.length; ii++) {
  if (endsWith(list[ii], ".lsm")) {
  	write(list[ii]);
        open(dir1 + list[ii]);
	name=getTitle();
	getDimensions(bwidth, bheight, bchannels, bslices, bframes);
	rename("A");
	n=n+1;
	if (n==1) {
	    for (k=1; k<=bframes; k++) {
	         newImage("B"+toString(k), "16-bit color-mode", bwidth, bheight, bchannels, bslices, l);
	    }
	}
    setBatchMode(true);
	for (c=1; c<=bchannels; c++) {
	   	for (z=1; z<=bslices; z++) {
	   		for (t=1; t<=bframes; t++) {
	   			  selectWindow("A");
	   			  Stack.setPosition(c, z, t);
	   			  run("Copy");
	   			  selectWindow("B"+toString(t));
	   			  Stack.setPosition(c, z, n);
	   			  run("Paste");
	   		}
	   	}
	 }
     setBatchMode(false);
     selectWindow("A");
     close();
  }
}
for (t=1; t<=bframes; t++) {
	 selectWindow("B"+toString(t));
	 for (c=1; c<=bchannels; c++) {
	     Stack.setPosition(c,1,1);
         run("Enhance Contrast", "saturated=0.35");
	 }
} 
