# Supplementary material for: Live tracking of moving samples in confocal microscopy for vertically grown roots
Source: eLife. 2017 Jun 19;6:e26792. doi: 10.7554/eLife.26792 (PMC5498147; doi:10.7554/eLife.26792)
Supplement: Supplementary file 2. — (1) Implementation of TipTracker on two commercial platforms (Zeiss LSM700 and LaVisionBiotec TriMScopeII) and a short manual how to use it. (2) Fiji macros to convert LSM files into Hyperstacks. (3) Collection of simple AutoIt scripts and description on how to adapt them to a specific setup. (4) Script to calculate a post-rotation position list to use with the rotation stage. DOI: http://dx.doi.org/10.7554/eLife.26792.022 [file elife-26792-supp2.zip › SupplementalFile2/FijiLSMtoHyperstack/readme.txt]

Fiji scripts to convert a series of LSM files that contain multiple positions into a hyperstack timeseries of each position:

Image_Pos1..posx_t1.lsm
Image_Pos1..posx_t2.lsm
....
Image_Pos1..posx_tn.lsm

==>

Image_Pos1_t1-tn.tif
Image_Pos2_t1-tn.tif
...
Image_Posx_t1-tn.tif

Depending on the Version of Fiji it is possible that the BIOformatsimporter needs to be called explicitly instead of "open()"
