# Supplementary material for: Live tracking of moving samples in confocal microscopy for vertically grown roots
Source: eLife. 2017 Jun 19;6:e26792. doi: 10.7554/eLife.26792 (PMC5498147; doi:10.7554/eLife.26792)
Supplement: Supplementary file 2. — (1) Implementation of TipTracker on two commercial platforms (Zeiss LSM700 and LaVisionBiotec TriMScopeII) and a short manual how to use it. (2) Fiji macros to convert LSM files into Hyperstacks. (3) Collection of simple AutoIt scripts and description on how to adapt them to a specific setup. (4) Script to calculate a post-rotation position list to use with the rotation stage. DOI: http://dx.doi.org/10.7554/eLife.26792.022 [file elife-26792-supp2.zip › SupplementalFile2/RotationStage/rotatepositionlist.m]

% reads,rotates and saves a list of positions around a center that is provided by
% 'center.pos' by +90�
clear all;
close all;
currentFolder = pwd;
cd('D:\Data\');
[filename pathname] = uigetfile('center.pos', 'center position file');
cd(pathname);
fid = fopen(filename);
tline = fgetl(fid);
tline = fgetl(fid);
tline = fgetl(fid);
npositions=cell2mat(textscan(tline,' NumberPositions = %n'));
x=zeros(npositions,1);
y=x;z=x;xs=x;ys=x;zs=x;
for i=1:npositions
   tline = fgetl(fid);
   tline = fgetl(fid);
   x(i)= cell2mat(textscan(tline,'X = %f')); 
   tline = fgetl(fid);
   y(i)= cell2mat(textscan(tline,'Y = %f')); 
   tline = fgetl(fid);         
   z(i)= cell2mat(textscan(tline,'Z = %f'));    
   tline = fgetl(fid);
end;
fclose(fid);
xcenter=x(1);
ycenter=y(1);
[filename pathname] = uigetfile('*.pos', 'your position list');
cd(pathname);
fid = fopen(filename);
tline = fgetl(fid);
tline = fgetl(fid);
tline = fgetl(fid);
npositions=cell2mat(textscan(tline,' NumberPositions = %n'));
x=zeros(npositions,1);
y=x;z=x;xs=x;ys=x;zs=x;
for i=1:npositions
   tline = fgetl(fid);
   tline = fgetl(fid);
   x(i)= cell2mat(textscan(tline,'X = %f')); 
   tline = fgetl(fid);
   y(i)= cell2mat(textscan(tline,'Y = %f')); 
   tline = fgetl(fid);         
   z(i)= cell2mat(textscan(tline,'Z = %f'));    
   tline = fgetl(fid);
end;
fclose(fid);
filename=['90' filename];
fid = fopen(filename,'w+');
tline = 'Carl Zeiss LSM 510 - Position list file - Version = 1.000\r\n';
fprintf(fid,tline);
tline = 'BEGIN PositionList Version = 10000\r\n';
fprintf(fid,tline);
tline = ['\tNumberPositions = ' num2str(npositions) '\r\n'];
fprintf(fid,tline);
for i=1:npositions
    xs(i)=ycenter-y(i)+xcenter;
    ys(i)=x(i)-xcenter+ycenter;
    zs(i)=z(i);
    tline = ['\tBEGIN Position' num2str(i) ' Version = 10000\r\n'];
    fprintf(fid,tline);
    tline = ['\t\tX = ' num2str(xs(i),'% 10.3f') ' ' char(0181) 'm\r\n'];
    fprintf(fid,tline);
    tline = ['\t\tY = ' num2str(ys(i),'% 10.3f') ' ' char(0181) 'm\r\n'];
    fprintf(fid,tline);
    tline = ['\t\tZ = ' num2str(zs(i),'% 10.3f') ' ' char(0181) 'm\r\n'];
    fprintf(fid,tline);
    tline = '\tEND\r\n';
    fprintf(fid,tline);
end;
tline = 'END\r\n';
fprintf(fid,tline);
fclose(fid);
cd(currentFolder);
h=msgbox(['Done. Created  ' filename]);
hc=get(h,'Children');
set(hc(2),'Visible','off');
pause(3);
close(h);
disp('done');
