# Supplementary material for: Live tracking of moving samples in confocal microscopy for vertically grown roots
Source: eLife. 2017 Jun 19;6:e26792. doi: 10.7554/eLife.26792 (PMC5498147; doi:10.7554/eLife.26792)
Supplement: Supplementary file 2. — (1) Implementation of TipTracker on two commercial platforms (Zeiss LSM700 and LaVisionBiotec TriMScopeII) and a short manual how to use it. (2) Fiji macros to convert LSM files into Hyperstacks. (3) Collection of simple AutoIt scripts and description on how to adapt them to a specific setup. (4) Script to calculate a post-rotation position list to use with the rotation stage. DOI: http://dx.doi.org/10.7554/eLife.26792.022 [file elife-26792-supp2.zip › SupplementalFile2/TipTrackerLaVisionBioTecTriMScope/AutoItScripts/readpixelsizeLaVision.au3]

#cs ----------------------------------------------------------------------------

 AutoIt Version: 3.3.8.1
 Author: R. Hauschild

 Script Function:  reads the pixel size (as it depends on the objective and the zoom etc.)
	Template AutoIt script.

#ce ----------------------------------------------------------------------------

; Script Start - Add your code below here

Opt("MouseCoordMode",0) ;1=absolute, 0=relative,

AutoItSetOption ( "WinTitleMatchMode" , 2 )   ; match substring
WinActivate("Imspector","")
WinActivate("xy-Scanner","")
$S=WinGetText("")
MsgBox(1,"Pixel Size",$S)
ConsoleWrite($S)
;; read pixel size!!
