# Supplementary material for: Live tracking of moving samples in confocal microscopy for vertically grown roots
Source: eLife. 2017 Jun 19;6:e26792. doi: 10.7554/eLife.26792 (PMC5498147; doi:10.7554/eLife.26792)
Supplement: Supplementary file 2. — (1) Implementation of TipTracker on two commercial platforms (Zeiss LSM700 and LaVisionBiotec TriMScopeII) and a short manual how to use it. (2) Fiji macros to convert LSM files into Hyperstacks. (3) Collection of simple AutoIt scripts and description on how to adapt them to a specific setup. (4) Script to calculate a post-rotation position list to use with the rotation stage. DOI: http://dx.doi.org/10.7554/eLife.26792.022 [file elife-26792-supp2.zip › SupplementalFile2/TipTrackerLaVisionBioTecTriMScope/AutoItScripts/startexperimentLaVision.au3]

#cs ----------------------------------------------------------------------------

 AutoIt Version: 3.3.8.1
 Author: R. Hauschild        

 Script Function: starts the experiment (acquisition of a z-stack) and waits for it to finish
	Template AutoIt script.

#ce ----------------------------------------------------------------------------

; Script Start - Add your code below here

Opt("MouseCoordMode",0) ;1=absolute, 0=relative,

AutoItSetOption ( "WinTitleMatchMode" , 2 )   ; match substring
WinActivate("Imspector","");
Sleep(1000)
WinActivate("Imspector - Document","");
Sleep(1000)
MouseClick("left", 45,161,1) ; start experiment arrow 
Sleep(3000)
MouseMove ( 500, 500)
Local $aCoord = PixelSearch(32, 155, 60, 165, 0xB2B200)  ; yellow
While Not @error ; while experiment button is yellow
    Sleep(500)
	Local $aCoord = PixelSearch(32, 155, 60, 165, 0xB2B200)
WEnd

AutoItSetOption ( "WinTitleMatchMode" , 3 )
WinActivate("EmbryoTrack","");
