# Supplementary material for: Live tracking of moving samples in confocal microscopy for vertically grown roots
Source: eLife. 2017 Jun 19;6:e26792. doi: 10.7554/eLife.26792 (PMC5498147; doi:10.7554/eLife.26792)
Supplement: Supplementary file 2. — (1) Implementation of TipTracker on two commercial platforms (Zeiss LSM700 and LaVisionBiotec TriMScopeII) and a short manual how to use it. (2) Fiji macros to convert LSM files into Hyperstacks. (3) Collection of simple AutoIt scripts and description on how to adapt them to a specific setup. (4) Script to calculate a post-rotation position list to use with the rotation stage. DOI: http://dx.doi.org/10.7554/eLife.26792.022 [file elife-26792-supp2.zip › SupplementalFile2/TipTrackerLaVisionBioTecTriMScope/MatlabScripts/calcShift.m]

function [xshift yshift] = calcShift(im1F, im2F, positions)
for i=1:positions
    im1=squeeze(im1F(:,:,i));
    im2=squeeze(im2F(:,:,i));
    sx=size(im1,1);
    sy=size(im1,2);
    cf=im2(round(sx/5):round(sx/5*4),round(sy/5):round(sy/5*4));  % looks at a square at the center of the image
    where=normxcorr2(cf,im1);
    [a y(1)]=max(max(where));
    [a x(1)]=max(max(where'));
    
    cf_median= medfilt2(cf, [8 8]);
    where=normxcorr2(cf_median,medfilt2(im1, [8 8]));
    [a y(2)]=max(max(where));
    [a x(2)]=max(max(where'));
    
    h = fspecial('average', 8);
    cf_mean=filter2(h, cf);
    where=normxcorr2(cf_mean,filter2(h, im1));
    [a y(3)]=max(max(where));
    [a x(3)]=max(max(where'));

    xshift(i)=fix(median(sx/5*4-x));
    yshift(i)=fix(median(sy/5*4-y));  %fix= round toward 0
end;

end
