# Supplementary material for: Live tracking of moving samples in confocal microscopy for vertically grown roots
Source: eLife. 2017 Jun 19;6:e26792. doi: 10.7554/eLife.26792 (PMC5498147; doi:10.7554/eLife.26792)
Supplement: Supplementary file 2. — (1) Implementation of TipTracker on two commercial platforms (Zeiss LSM700 and LaVisionBiotec TriMScopeII) and a short manual how to use it. (2) Fiji macros to convert LSM files into Hyperstacks. (3) Collection of simple AutoIt scripts and description on how to adapt them to a specific setup. (4) Script to calculate a post-rotation position list to use with the rotation stage. DOI: http://dx.doi.org/10.7554/eLife.26792.022 [file elife-26792-supp2.zip › SupplementalFile2/TipTrackerLaVisionBioTecTriMScope/MatlabScripts/loadLaVisionoemtifs.m]

function [im, previousfolder] = loadLaVisionoemtifs(foldername, s1, s2 ,s3, s4)
% sequentially loads all slices of a z-stack and then calculates a maximum projection of all selected channels and saves the resulting image
if (nargin<1)  % for testing
   foldername='L:\EmbryoTracker\Robert\sub';
   s1='GAASP 8';
   s2='GAASP 7';
   s3='GAASP4';
   s4='GAASP2';
end;
acpath=pwd;
cd(foldername);
ss2=dir('*.');
n=0;
for i=1:size(ss2);
    if  ~(strcmpi(ss2(i).name,'.')) && ~(strcmpi(ss2(i).name,'..'))
        n=n+1;
        ss3(n)=ss2(i);
    end;
end;
[~,dx]=sort([ss3.datenum]);
cd(ss3(dx(end)).name);
allfiles=dir('*.ome.tif');
k=0;
for i=1:numel(allfiles)
    if ((~isempty(strfind(allfiles(i).name, s1))) | (~isempty(strfind(allfiles(i).name, s2))) | ...
       (~isempty(strfind(allfiles(i).name, s3))) | (~isempty(strfind(allfiles(i).name, s4))))
        k=k+1;
        files(k)=allfiles(i);
    end;
end;
if k>0
    files=files';
    imageinfo=imfinfo(files(1).name);
    nslices=size(files,1);
    a=uint16(zeros(2,imageinfo.Height,imageinfo.Width));
    % readinng and max projection are done sequentially to save memory
    % since it runs on WinXP
    for i=1:nslices
        a(2,:,:)=imread(files(i).name);
        a(1,:,:)=squeeze(max(a,[],1));
    end;
    im=squeeze(max(a,[],1));
    previousfolder=pwd;
    imwrite(uint16(im),'_MP.tif','tiff');
else
    disp('No image files found!');
end;
cd(acpath);
