# Supplementary material for: Live tracking of moving samples in confocal microscopy for vertically grown roots
Source: eLife. 2017 Jun 19;6:e26792. doi: 10.7554/eLife.26792 (PMC5498147; doi:10.7554/eLife.26792)
Supplement: Supplementary file 2. — (1) Implementation of TipTracker on two commercial platforms (Zeiss LSM700 and LaVisionBiotec TriMScopeII) and a short manual how to use it. (2) Fiji macros to convert LSM files into Hyperstacks. (3) Collection of simple AutoIt scripts and description on how to adapt them to a specific setup. (4) Script to calculate a post-rotation position list to use with the rotation stage. DOI: http://dx.doi.org/10.7554/eLife.26792.022 [file elife-26792-supp2.zip › SupplementalFile2/TipTrackerLaVisionBioTecTriMScope/MatlabScripts/loadMPtif.m]

function [im] = loadMPtif(foldername)
%loads the maximum intensity projection Image
if (nargin<1)
   foldername='L:\EmbryoTracker\Robert\test';
end;
acpath=pwd;
cd(foldername);
ss2=dir('*_MP.tif');
im=double(imread(ss2(end).name));
cd(acpath);
