# Supplementary material for: Live tracking of moving samples in confocal microscopy for vertically grown roots
Source: eLife. 2017 Jun 19;6:e26792. doi: 10.7554/eLife.26792 (PMC5498147; doi:10.7554/eLife.26792)
Supplement: Supplementary file 2. — (1) Implementation of TipTracker on two commercial platforms (Zeiss LSM700 and LaVisionBiotec TriMScopeII) and a short manual how to use it. (2) Fiji macros to convert LSM files into Hyperstacks. (3) Collection of simple AutoIt scripts and description on how to adapt them to a specific setup. (4) Script to calculate a post-rotation position list to use with the rotation stage. DOI: http://dx.doi.org/10.7554/eLife.26792.022 [file elife-26792-supp2.zip › SupplementalFile2/TipTrackerZeissLSM700/AutoItScripts/loadpositionlist.au3]

#cs ----------------------------------------------------------------------------

 AutoIt Version: 3.3.8.1
 Author: R. Hauschild

 Script Function:
	Template AutoIt script.

#ce ----------------------------------------------------------------------------

; loads a position list 

Opt("MouseCoordMode",1)
;~ 1 = absolute screen coordinates (default)

AutoItSetOption ( "WinTitleMatchMode" , 3 )
WinActivate("ZEN 2012","");
if PixelGetColor(9,259)<>0xE5E6EA  then ; test if z-stack enabled
   MouseClick("left", 556,873,1) ; load position list single plane
else
   MouseClick("left", 556,909,1) ; load position list z-stack plane
endif
Sleep(500)

Send($CmdLine[1])
Sleep(2000)
Send("{ENTER}")
Sleep(1000)
WinActivate("ZEN 2012","");
