# Supplementary material for: Live tracking of moving samples in confocal microscopy for vertically grown roots
Source: eLife. 2017 Jun 19;6:e26792. doi: 10.7554/eLife.26792 (PMC5498147; doi:10.7554/eLife.26792)
Supplement: Supplementary file 2. — (1) Implementation of TipTracker on two commercial platforms (Zeiss LSM700 and LaVisionBiotec TriMScopeII) and a short manual how to use it. (2) Fiji macros to convert LSM files into Hyperstacks. (3) Collection of simple AutoIt scripts and description on how to adapt them to a specific setup. (4) Script to calculate a post-rotation position list to use with the rotation stage. DOI: http://dx.doi.org/10.7554/eLife.26792.022 [file elife-26792-supp2.zip › SupplementalFile2/TipTrackerZeissLSM700/AutoItScripts/startexperiment.au3]

#cs ----------------------------------------------------------------------------

 AutoIt Version: 3.3.8.1
 Author: R. Hauschild

 Script Function:
	Template AutoIt script.

#ce ----------------------------------------------------------------------------

; starts the experiment in ZEN and saves & closes the resulting image

Opt("MouseCoordMode",1)
;~ 1 = absolute screen coordinates (default)

AutoItSetOption ( "WinTitleMatchMode" , 3 )
WinActivate("ZEN 2012","");
MouseClick("left", 207,326,1) ; start experiment
Sleep(1500)
MouseMove ( 500, 500)

Local $aCoord = PixelSearch(200, 260, 220, 270, 0x6B3F4F)  ; look for red pixels inside the start-button area
While Not @error
    Sleep(500)
	Local $aCoord = PixelSearch(200, 260, 220, 270, 0x6B3F4F)
WEnd

MouseClick("left", 17,40,1)
Sleep(500)
MouseClick("left", 36,105,1)
Sleep(500)

Send($CmdLine[1]&'\'&$CmdLine[2])
Sleep(500)
ControlClick("Save As", "", "Button2")
Sleep(3000)
MouseClick("left", 1757,187,1) ; close image
Sleep(1000)

AutoItSetOption ( "WinTitleMatchMode" , 3 )
WinActivate("TipTrack","");
