# Supplementary material for: Live tracking of moving samples in confocal microscopy for vertically grown roots
Source: eLife. 2017 Jun 19;6:e26792. doi: 10.7554/eLife.26792 (PMC5498147; doi:10.7554/eLife.26792)
Supplement: Supplementary file 2. — (1) Implementation of TipTracker on two commercial platforms (Zeiss LSM700 and LaVisionBiotec TriMScopeII) and a short manual how to use it. (2) Fiji macros to convert LSM files into Hyperstacks. (3) Collection of simple AutoIt scripts and description on how to adapt them to a specific setup. (4) Script to calculate a post-rotation position list to use with the rotation stage. DOI: http://dx.doi.org/10.7554/eLife.26792.022 [file elife-26792-supp2.zip › SupplementalFile2/TipTrackerZeissLSM700/MatlabScripts/TipTracker/KillTT.m]

function varargout = KillTT(varargin)
% Emergency button to shut down operation
% KILLTT MATLAB code for KillTT.fig
%      KILLTT, by itself, creates a new KILLTT or raises the existing
%      singleton*.
%
%      H = KILLTT returns the handle to a new KILLTT or the handle to
%      the existing singleton*.
%
%      KILLTT('CALLBACK',hObject,eventData,handles,...) calls the local
%      function named CALLBACK in KILLTT.M with the given input arguments.
%
%      KILLTT('Property','Value',...) creates a new KILLTT or raises the
%      existing singleton*.  Starting from the left, property value pairs are
%      applied to the GUI before KillTT_OpeningFcn gets called.  An
%      unrecognized property name or invalid value makes property application
%      stop.  All inputs are passed to KillTT_OpeningFcn via varargin.
%
%      *See GUI Options on GUIDE's Tools menu.  Choose "GUI allows only one
%      instance to run (singleton)".
%
% See also: GUIDE, GUIDATA, GUIHANDLES

% Edit the above text to modify the response to help KillTT

% Last Modified by GUIDE v2.5 07-Dec-2016 15:11:06

% Begin initialization code - DO NOT EDIT
gui_Singleton = 1;
gui_State = struct('gui_Name',       mfilename, ...
                   'gui_Singleton',  gui_Singleton, ...
                   'gui_OpeningFcn', @KillTT_OpeningFcn, ...
                   'gui_OutputFcn',  @KillTT_OutputFcn, ...
                   'gui_LayoutFcn',  [] , ...
                   'gui_Callback',   []);
if nargin && ischar(varargin{1})
    gui_State.gui_Callback = str2func(varargin{1});
end

if nargout
    [varargout{1:nargout}] = gui_mainfcn(gui_State, varargin{:});
else
    gui_mainfcn(gui_State, varargin{:});
end
% End initialization code - DO NOT EDIT


% --- Executes just before KillTT is made visible.
function KillTT_OpeningFcn(hObject, eventdata, handles, varargin)
% This function has no output args, see OutputFcn.
% hObject    handle to figure
% eventdata  reserved - to be defined in a future version of MATLAB
% handles    structure with handles and user data (see GUIDATA)
% varargin   command line arguments to KillTT (see VARARGIN)

% Choose default command line output for KillTT
handles.output = hObject;

% Update handles structure
guidata(hObject, handles);

% UIWAIT makes KillTT wait for user response (see UIRESUME)
% uiwait(handles.figure1);


% --- Outputs from this function are returned to the command line.
function varargout = KillTT_OutputFcn(hObject, eventdata, handles) 
% varargout  cell array for returning output args (see VARARGOUT);
% hObject    handle to figure
% eventdata  reserved - to be defined in a future version of MATLAB
% handles    structure with handles and user data (see GUIDATA)

% Get default command line output from handles structure
varargout{1} = handles.output;


% --- Executes on button press in pushbutton1.
function pushbutton1_Callback(hObject, eventdata, handles)
try
    close('TipTrack');
end;

try
    close('Waiting for ZEN...');
end;
mycommand =['Taskkill /F /IM closeallimages.exe'];
disp(mycommand);
system(mycommand);
mycommand =['Taskkill /F /IM loadpositionlist.exe'];
disp(mycommand);
system(mycommand);
mycommand =['Taskkill /F /IM startexperiment.exe'];
disp(mycommand);
system(mycommand);
fclose('all');
close('all');
clear('all');
disp('done with killing');

% hObject    handle to pushbutton1 (see GCBO)
% eventdata  reserved - to be defined in a future version of MATLAB
% handles    structure with handles and user data (see GUIDATA)
