# Supplementary material for: Live tracking of moving samples in confocal microscopy for vertically grown roots
Source: eLife. 2017 Jun 19;6:e26792. doi: 10.7554/eLife.26792 (PMC5498147; doi:10.7554/eLife.26792)
Supplement: Supplementary file 2. — (1) Implementation of TipTracker on two commercial platforms (Zeiss LSM700 and LaVisionBiotec TriMScopeII) and a short manual how to use it. (2) Fiji macros to convert LSM files into Hyperstacks. (3) Collection of simple AutoIt scripts and description on how to adapt them to a specific setup. (4) Script to calculate a post-rotation position list to use with the rotation stage. DOI: http://dx.doi.org/10.7554/eLife.26792.022 [file elife-26792-supp2.zip › SupplementalFile2/TipTrackerZeissLSM700/MatlabScripts/TipTracker/readme.txt]

requires

Francois Nedelec's
tiffread32.m

version 3.21

please download it from here:
http://www.cytosim.org/other/

lines: 	250: "warning('tiffread:LookUp', 'Ignoring TIFF look-up table');"
	500: "fprintf('Tiffread skipped %ix%i image\n', IMG.width, IMG.height); "

need to be removed / commented out
