# Supplementary material for: Live tracking of moving samples in confocal microscopy for vertically grown roots
Source: eLife. 2017 Jun 19;6:e26792. doi: 10.7554/eLife.26792 (PMC5498147; doi:10.7554/eLife.26792)
Supplement: Supplementary file 2. — (1) Implementation of TipTracker on two commercial platforms (Zeiss LSM700 and LaVisionBiotec TriMScopeII) and a short manual how to use it. (2) Fiji macros to convert LSM files into Hyperstacks. (3) Collection of simple AutoIt scripts and description on how to adapt them to a specific setup. (4) Script to calculate a post-rotation position list to use with the rotation stage. DOI: http://dx.doi.org/10.7554/eLife.26792.022 [file elife-26792-supp2.zip › SupplementalFile2/TipTrackerZeissLSM700/MatlabScripts/TipTracker/readpositionslist.m]

function [npositions, x, y, z]=readpositionslist(filename);
fid = fopen(filename);
tline = fgetl(fid);
tline = fgetl(fid);
tline = fgetl(fid);
npositions=cell2mat(textscan(tline,' NumberPositions = %n'));
x=zeros(npositions,1);
y=x;z=x;xs=x;ys=x;zs=x;
for i=1:npositions
   tline = fgetl(fid);
   tline = fgetl(fid);
   x(i)= cell2mat(textscan(tline,'X = %f')); 
   tline = fgetl(fid);
   y(i)= cell2mat(textscan(tline,'Y = %f')); 
   tline = fgetl(fid);         
   z(i)= cell2mat(textscan(tline,'Z = %f'));    
   tline = fgetl(fid);
end;
fclose(fid);
