# Supplementary material for: Live tracking of moving samples in confocal microscopy for vertically grown roots
Source: eLife. 2017 Jun 19;6:e26792. doi: 10.7554/eLife.26792 (PMC5498147; doi:10.7554/eLife.26792)
Supplement: Supplementary file 2. — (1) Implementation of TipTracker on two commercial platforms (Zeiss LSM700 and LaVisionBiotec TriMScopeII) and a short manual how to use it. (2) Fiji macros to convert LSM files into Hyperstacks. (3) Collection of simple AutoIt scripts and description on how to adapt them to a specific setup. (4) Script to calculate a post-rotation position list to use with the rotation stage. DOI: http://dx.doi.org/10.7554/eLife.26792.022 [file elife-26792-supp2.zip › SupplementalFile2/TipTrackerZeissLSM700/MatlabScripts/TipTracker/shiftandsavepositionlist.m]

function shiftandsavepositionlist(filename,npositions,xs,ys,zs,x,y,z,pixelsizex,pixelsizey,pixelsizez);
% creates a multiposition file in LSM format 
fid = fopen(filename,'w+');
tline = 'Carl Zeiss LSM 510 - Position list file - Version = 1.000\r\n';
fprintf(fid,tline);
tline = 'BEGIN PositionList Version = 10000\r\n';
fprintf(fid,tline);
tline = ['\tNumberPositions = ' num2str(npositions) '\r\n'];
fprintf(fid,tline);
for i=1:npositions
    xs(i)=x(i)+xs(i)*pixelsizex;
    ys(i)=y(i)+ys(i)*pixelsizey;
    zs(i)=z(i)+zs(i)*pixelsizez;
    tline = ['\tBEGIN Position' num2str(i) ' Version = 10000\r\n'];
    fprintf(fid,tline);
    tline = ['\t\tX = ' num2str(xs(i),'% 10.3f') ' ' char(0181) 'm\r\n'];
    fprintf(fid,tline);
    tline = ['\t\tY = ' num2str(ys(i),'% 10.3f') ' ' char(0181) 'm\r\n'];
    fprintf(fid,tline);
    tline = ['\t\tZ = ' num2str(zs(i),'% 10.3f') ' ' char(0181) 'm\r\n'];
    fprintf(fid,tline);
    tline = '\tEND\r\n';
    fprintf(fid,tline);
end;
tline = 'END\r\n';
fprintf(fid,tline);
fclose(fid);
