# Supplementary material for: Live tracking of moving samples in confocal microscopy for vertically grown roots
Source: eLife. 2017 Jun 19;6:e26792. doi: 10.7554/eLife.26792 (PMC5498147; doi:10.7554/eLife.26792)
Supplement: Supplementary file 2. — (1) Implementation of TipTracker on two commercial platforms (Zeiss LSM700 and LaVisionBiotec TriMScopeII) and a short manual how to use it. (2) Fiji macros to convert LSM files into Hyperstacks. (3) Collection of simple AutoIt scripts and description on how to adapt them to a specific setup. (4) Script to calculate a post-rotation position list to use with the rotation stage. DOI: http://dx.doi.org/10.7554/eLife.26792.022 [file elife-26792-supp2.zip › SupplementalFile2/TipTrackerZeissLSM700/ZenWorkspaceConfiguration/TipTracker.xml]

<?xml version="1.0" encoding="utf-8"?>
<Profile>
   <Column2_Zeiss.Micro.AIM.Zeiss.Micro.AIM.Viewer.AimImageViewer2DControl>
      <TabColumn>
         <Value>Zeiss.Micro.AIM.Zeiss.Micro.AIM.Viewer.AimImageViewerBlockDisplay</Value>
      </TabColumn>
   </Column2_Zeiss.Micro.AIM.Zeiss.Micro.AIM.Viewer.AimImageViewer2DControl>
   <Column1_Zeiss.Micro.AIM.Zeiss.Micro.AIM.Viewer.AimImageViewer2DControl>
      <TabColumn>
         <Value>Zeiss.Micro.AIM.Zeiss.Micro.AIM.Viewer.AimImageViewerBlockDimensions</Value>
      </TabColumn>
   </Column1_Zeiss.Micro.AIM.Zeiss.Micro.AIM.Viewer.AimImageViewer2DControl>
   <ViewerBlocks>
      <AdvancedMode>
         <Value>true</Value>
      </AdvancedMode>
   </ViewerBlocks>
   <Zeiss.Micro.AIM.MainWindow>
      <IsMaximizedOver2Screens>
         <Value>false</Value>
      </IsMaximizedOver2Screens>
      <SelectedMainTab>
         <Value>2</Value>
      </SelectedMainTab>
      <WorkspaceZoom>
         <Value>0.855943859649124</Value>
      </WorkspaceZoom>
      <ShowManualTools>
         <Value>true</Value>
      </ShowManualTools>
      <ContainerCount>
         <Value>1</Value>
      </ContainerCount>
      <DocumentsColumn1_ActualWidth>
         <Value>100</Value>
      </DocumentsColumn1_ActualWidth>
      <ThumbnailPreviewMode>
         <Value>0</Value>
      </ThumbnailPreviewMode>
      <IsDataAreaCollapsed>
         <Value>false</Value>
      </IsDataAreaCollapsed>
      <DataAreaWidth>
         <Value>285</Value>
      </DataAreaWidth>
      <ViewOptionsVisibility>
         <Value>0</Value>
      </ViewOptionsVisibility>
      <ViewOptionsAreaMode>
         <Value>0</Value>
      </ViewOptionsAreaMode>
      <AutoContainerMode>
         <Value>true</Value>
      </AutoContainerMode>
      <GlobalShowAll>
         <Value>false</Value>
      </GlobalShowAll>
   </Zeiss.Micro.AIM.MainWindow>
   <Windows>
      <MainFrame>
         <Value>
            <WindowPosition>
               <RestoreBounds>
                  <Left>325</Left>
                  <Top>325</Top>
                  <Width>800</Width>
                  <Height>600</Height>
               </RestoreBounds>
               <Location>
                  <Left>325</Left>
                  <Top>325</Top>
                  <Width>1934</Width>
                  <Height>1174</Height>
                  <WindowState>2</WindowState>
               </Location>
            </WindowPosition>
         </Value>
      </MainFrame>
   </Windows>
   <Zeiss.Micro.AIM.Controls.ZisToolAreaContainer0>
      <Columns>
         <Value>1</Value>
      </Columns>
      <Ocular>
         <Value>0</Value>
      </Ocular>
      <Incubator>
         <Value>0</Value>
      </Incubator>
   </Zeiss.Micro.AIM.Controls.ZisToolAreaContainer0>
   <Zeiss.Micro.CoreControls.ToolWindow>
      <LeftToolArea_Locate_LigthPath_ToolWindowUid_Collapsed>
         <Value>false</Value>
      </LeftToolArea_Locate_LigthPath_ToolWindowUid_Collapsed>
      <LeftToolArea_Locate_LigthPath_ToolWindowUid_OutOfPanel>
         <Value>false</Value>
      </LeftToolArea_Locate_LigthPath_ToolWindowUid_OutOfPanel>
      <LeftToolArea_Locate_LigthPath_ToolWindowUid_Pro>
         <Value>false</Value>
      </LeftToolArea_Locate_LigthPath_ToolWindowUid_Pro>
      <LeftToolArea_Incubator_ToolWindowUid_Collapsed>
         <Value>true</Value>
      </LeftToolArea_Incubator_ToolWindowUid_Collapsed>
      <LeftToolArea_Incubator_ToolWindowUid_OutOfPanel>
         <Value>false</Value>
      </LeftToolArea_Incubator_ToolWindowUid_OutOfPanel>
      <LeftToolArea_Incubator_ToolWindowUid_Pro>
         <Value>false</Value>
      </LeftToolArea_Incubator_ToolWindowUid_Pro>
      <LeftToolArea_Acq_Laser_ToolWindowUid_Collapsed>
         <Value>false</Value>
      </LeftToolArea_Acq_Laser_ToolWindowUid_Collapsed>
      <LeftToolArea_Acq_Laser_ToolWindowUid_OutOfPanel>
         <Value>false</Value>
      </LeftToolArea_Acq_Laser_ToolWindowUid_OutOfPanel>
      <LeftToolArea_Acq_Laser_ToolWindowUid_Pro>
         <Value>false</Value>
      </LeftToolArea_Acq_Laser_ToolWindowUid_Pro>
      <LeftToolArea_Acq_LigthPath_ToolWindowUid_Collapsed>
         <Value>false</Value>
      </LeftToolArea_Acq_LigthPath_ToolWindowUid_Collapsed>
      <LeftToolArea_Acq_LigthPath_ToolWindowUid_OutOfPanel>
         <Value>false</Value>
      </LeftToolArea_Acq_LigthPath_ToolWindowUid_OutOfPanel>
      <LeftToolArea_Acq_LigthPath_ToolWindowUid_Pro>
         <Value>false</Value>
      </LeftToolArea_Acq_LigthPath_ToolWindowUid_Pro>
      <LeftToolArea_Acq_AcqMode_ToolWindowUid_Collapsed>
         <Value>false</Value>
      </LeftToolArea_Acq_AcqMode_ToolWindowUid_Collapsed>
      <LeftToolArea_Acq_AcqMode_ToolWindowUid_OutOfPanel>
         <Value>false</Value>
      </LeftToolArea_Acq_AcqMode_ToolWindowUid_OutOfPanel>
      <LeftToolArea_Acq_AcqMode_ToolWindowUid_Pro>
         <Value>false</Value>
      </LeftToolArea_Acq_AcqMode_ToolWindowUid_Pro>
      <LeftToolArea_Acq_AcqModeSpim_ToolWindowUid_Collapsed>
         <Value>true</Value>
      </LeftToolArea_Acq_AcqModeSpim_ToolWindowUid_Collapsed>
      <LeftToolArea_Acq_AcqModeSpim_ToolWindowUid_OutOfPanel>
         <Value>false</Value>
      </LeftToolArea_Acq_AcqModeSpim_ToolWindowUid_OutOfPanel>
      <LeftToolArea_Acq_AcqModeSpim_ToolWindowUid_Pro>
         <Value>false</Value>
      </LeftToolArea_Acq_AcqModeSpim_ToolWindowUid_Pro>
      <LeftToolArea_Acq_Specimen_ToolWindowUid_Collapsed>
         <Value>true</Value>
      </LeftToolArea_Acq_Specimen_ToolWindowUid_Collapsed>
      <LeftToolArea_Acq_Specimen_ToolWindowUid_OutOfPanel>
         <Value>false</Value>
      </LeftToolArea_Acq_Specimen_ToolWindowUid_OutOfPanel>
      <LeftToolArea_Acq_Specimen_ToolWindowUid_Pro>
         <Value>false</Value>
      </LeftToolArea_Acq_Specimen_ToolWindowUid_Pro>
      <LeftToolArea_Acq_OnlineProc_ToolWindowUid_Collapsed>
         <Value>true</Value>
      </LeftToolArea_Acq_OnlineProc_ToolWindowUid_Collapsed>
      <LeftToolArea_Acq_OnlineProc_ToolWindowUid_OutOfPanel>
         <Value>false</Value>
      </LeftToolArea_Acq_OnlineProc_ToolWindowUid_OutOfPanel>
      <LeftToolArea_Acq_OnlineProc_ToolWindowUid_Pro>
         <Value>false</Value>
      </LeftToolArea_Acq_OnlineProc_ToolWindowUid_Pro>
      <LeftToolArea_Acq_TLCam_ToolWindowUid_Collapsed>
         <Value>true</Value>
      </LeftToolArea_Acq_TLCam_ToolWindowUid_Collapsed>
      <LeftToolArea_Acq_TLCam_ToolWindowUid_OutOfPanel>
         <Value>false</Value>
      </LeftToolArea_Acq_TLCam_ToolWindowUid_OutOfPanel>
      <LeftToolArea_Acq_TLCam_ToolWindowUid_Pro>
         <Value>false</Value>
      </LeftToolArea_Acq_TLCam_ToolWindowUid_Pro>
      <LeftToolArea_Acq_Channels_ToolWindowUid_Collapsed>
         <Value>true</Value>
      </LeftToolArea_Acq_Channels_ToolWindowUid_Collapsed>
      <LeftToolArea_Acq_Channels_ToolWindowUid_OutOfPanel>
         <Value>false</Value>
      </LeftToolArea_Acq_Channels_ToolWindowUid_OutOfPanel>
      <LeftToolArea_Acq_Channels_ToolWindowUid_Pro>
         <Value>false</Value>
      </LeftToolArea_Acq_Channels_ToolWindowUid_Pro>
      <LeftToolArea_Acq_Focus_ToolWindowUid_Collapsed>
         <Value>true</Value>
      </LeftToolArea_Acq_Focus_ToolWindowUid_Collapsed>
      <LeftToolArea_Acq_Focus_ToolWindowUid_OutOfPanel>
         <Value>false</Value>
      </LeftToolArea_Acq_Focus_ToolWindowUid_OutOfPanel>
      <LeftToolArea_Acq_Focus_ToolWindowUid_Pro>
         <Value>false</Value>
      </LeftToolArea_Acq_Focus_ToolWindowUid_Pro>
      <LeftToolArea_Acq_Stage_ToolWindowUid_Collapsed>
         <Value>true</Value>
      </LeftToolArea_Acq_Stage_ToolWindowUid_Collapsed>
      <LeftToolArea_Acq_Stage_ToolWindowUid_OutOfPanel>
         <Value>false</Value>
      </LeftToolArea_Acq_Stage_ToolWindowUid_OutOfPanel>
      <LeftToolArea_Acq_Stage_ToolWindowUid_Pro>
         <Value>false</Value>
      </LeftToolArea_Acq_Stage_ToolWindowUid_Pro>
      <LeftToolArea_Acq_StageZIS_ToolWindowUid_Collapsed>
         <Value>true</Value>
      </LeftToolArea_Acq_StageZIS_ToolWindowUid_Collapsed>
      <LeftToolArea_Acq_StageZIS_ToolWindowUid_OutOfPanel>
         <Value>false</Value>
      </LeftToolArea_Acq_StageZIS_ToolWindowUid_OutOfPanel>
      <LeftToolArea_Acq_StageZIS_ToolWindowUid_Pro>
         <Value>false</Value>
      </LeftToolArea_Acq_StageZIS_ToolWindowUid_Pro>
      <LeftToolArea_Acq_Region_ToolWindowUid_Collapsed>
         <Value>true</Value>
      </LeftToolArea_Acq_Region_ToolWindowUid_Collapsed>
      <LeftToolArea_Acq_Region_ToolWindowUid_OutOfPanel>
         <Value>false</Value>
      </LeftToolArea_Acq_Region_ToolWindowUid_OutOfPanel>
      <LeftToolArea_Acq_Region_ToolWindowUid_Pro>
         <Value>false</Value>
      </LeftToolArea_Acq_Region_ToolWindowUid_Pro>
      <LeftToolArea_Acq_Multiview_ToolWindowUid_Collapsed>
         <Value>true</Value>
      </LeftToolArea_Acq_Multiview_ToolWindowUid_Collapsed>
      <LeftToolArea_Acq_Multiview_ToolWindowUid_OutOfPanel>
         <Value>false</Value>
      </LeftToolArea_Acq_Multiview_ToolWindowUid_OutOfPanel>
      <LeftToolArea_Acq_Multiview_ToolWindowUid_Pro>
         <Value>false</Value>
      </LeftToolArea_Acq_Multiview_ToolWindowUid_Pro>
      <LeftToolArea_Acq_ZStackZIS_ToolWindowUid_Collapsed>
         <Value>false</Value>
      </LeftToolArea_Acq_ZStackZIS_ToolWindowUid_Collapsed>
      <LeftToolArea_Acq_ZStackZIS_ToolWindowUid_OutOfPanel>
         <Value>false</Value>
      </LeftToolArea_Acq_ZStackZIS_ToolWindowUid_OutOfPanel>
      <LeftToolArea_Acq_ZStackZIS_ToolWindowUid_Pro>
         <Value>false</Value>
      </LeftToolArea_Acq_ZStackZIS_ToolWindowUid_Pro>
      <LeftToolArea_Acq_ZStack_ToolWindowUid_Collapsed>
         <Value>true</Value>
      </LeftToolArea_Acq_ZStack_ToolWindowUid_Collapsed>
      <LeftToolArea_Acq_ZStack_ToolWindowUid_OutOfPanel>
         <Value>false</Value>
      </LeftToolArea_Acq_ZStack_ToolWindowUid_OutOfPanel>
      <LeftToolArea_Acq_ZStack_ToolWindowUid_Pro>
         <Value>false</Value>
      </LeftToolArea_Acq_ZStack_ToolWindowUid_Pro>
      <LeftToolArea_Acq_Bleach_ToolWindowUid_Collapsed>
         <Value>true</Value>
      </LeftToolArea_Acq_Bleach_ToolWindowUid_Collapsed>
      <LeftToolArea_Acq_Bleach_ToolWindowUid_OutOfPanel>
         <Value>false</Value>
      </LeftToolArea_Acq_Bleach_ToolWindowUid_OutOfPanel>
      <LeftToolArea_Acq_Bleach_ToolWindowUid_Pro>
         <Value>false</Value>
      </LeftToolArea_Acq_Bleach_ToolWindowUid_Pro>
      <LeftToolArea_Acq_TSeries_ToolWindowUid_Collapsed>
         <Value>false</Value>
      </LeftToolArea_Acq_TSeries_ToolWindowUid_Collapsed>
      <LeftToolArea_Acq_TSeries_ToolWindowUid_OutOfPanel>
         <Value>false</Value>
      </LeftToolArea_Acq_TSeries_ToolWindowUid_OutOfPanel>
      <LeftToolArea_Acq_TSeries_ToolWindowUid_Pro>
         <Value>false</Value>
      </LeftToolArea_Acq_TSeries_ToolWindowUid_Pro>
      <LeftToolArea_Acq_Tile_ToolWindowUid_Collapsed>
         <Value>true</Value>
      </LeftToolArea_Acq_Tile_ToolWindowUid_Collapsed>
      <LeftToolArea_Acq_Tile_ToolWindowUid_OutOfPanel>
         <Value>false</Value>
      </LeftToolArea_Acq_Tile_ToolWindowUid_OutOfPanel>
      <LeftToolArea_Acq_Tile_ToolWindowUid_Pro>
         <Value>false</Value>
      </LeftToolArea_Acq_Tile_ToolWindowUid_Pro>
      <LeftToolArea_Acq_Positions_ToolWindowUid_Collapsed>
         <Value>false</Value>
      </LeftToolArea_Acq_Positions_ToolWindowUid_Collapsed>
      <LeftToolArea_Acq_Positions_ToolWindowUid_OutOfPanel>
         <Value>false</Value>
      </LeftToolArea_Acq_Positions_ToolWindowUid_OutOfPanel>
      <LeftToolArea_Acq_Positions_ToolWindowUid_Pro>
         <Value>true</Value>
      </LeftToolArea_Acq_Positions_ToolWindowUid_Pro>
      <LeftToolArea_Acq_Info_ToolWindowUid_Collapsed>
         <Value>true</Value>
      </LeftToolArea_Acq_Info_ToolWindowUid_Collapsed>
      <LeftToolArea_Acq_Info_ToolWindowUid_OutOfPanel>
         <Value>false</Value>
      </LeftToolArea_Acq_Info_ToolWindowUid_OutOfPanel>
      <LeftToolArea_Acq_Info_ToolWindowUid_Pro>
         <Value>false</Value>
      </LeftToolArea_Acq_Info_ToolWindowUid_Pro>
      <LeftToolArea_Acq_AutoSave_ToolWindowUid_Collapsed>
         <Value>true</Value>
      </LeftToolArea_Acq_AutoSave_ToolWindowUid_Collapsed>
      <LeftToolArea_Acq_AutoSave_ToolWindowUid_OutOfPanel>
         <Value>false</Value>
      </LeftToolArea_Acq_AutoSave_ToolWindowUid_OutOfPanel>
      <LeftToolArea_Acq_AutoSave_ToolWindowUid_Pro>
         <Value>false</Value>
      </LeftToolArea_Acq_AutoSave_ToolWindowUid_Pro>
      <LeftToolArea_FCS_Laser_ToolWindowUid_Collapsed>
         <Value>true</Value>
      </LeftToolArea_FCS_Laser_ToolWindowUid_Collapsed>
      <LeftToolArea_FCS_Laser_ToolWindowUid_OutOfPanel>
         <Value>false</Value>
      </LeftToolArea_FCS_Laser_ToolWindowUid_OutOfPanel>
      <LeftToolArea_FCS_Laser_ToolWindowUid_Pro>
         <Value>false</Value>
      </LeftToolArea_FCS_Laser_ToolWindowUid_Pro>
      <LeftToolArea_FCS_LigthPath_ToolWindowUid_Collapsed>
         <Value>true</Value>
      </LeftToolArea_FCS_LigthPath_ToolWindowUid_Collapsed>
      <LeftToolArea_FCS_LigthPath_ToolWindowUid_OutOfPanel>
         <Value>false</Value>
      </LeftToolArea_FCS_LigthPath_ToolWindowUid_OutOfPanel>
      <LeftToolArea_FCS_LigthPath_ToolWindowUid_Pro>
         <Value>false</Value>
      </LeftToolArea_FCS_LigthPath_ToolWindowUid_Pro>
      <LeftToolArea_FCS_Acqui_ToolWindowUid_Collapsed>
         <Value>true</Value>
      </LeftToolArea_FCS_Acqui_ToolWindowUid_Collapsed>
      <LeftToolArea_FCS_Acqui_ToolWindowUid_OutOfPanel>
         <Value>false</Value>
      </LeftToolArea_FCS_Acqui_ToolWindowUid_OutOfPanel>
      <LeftToolArea_FCS_Acqui_ToolWindowUid_Pro>
         <Value>false</Value>
      </LeftToolArea_FCS_Acqui_ToolWindowUid_Pro>
      <LeftToolArea_FCS_Fit_ToolWindowUid_Collapsed>
         <Value>true</Value>
      </LeftToolArea_FCS_Fit_ToolWindowUid_Collapsed>
      <LeftToolArea_FCS_Fit_ToolWindowUid_OutOfPanel>
         <Value>false</Value>
      </LeftToolArea_FCS_Fit_ToolWindowUid_OutOfPanel>
      <LeftToolArea_FCS_Fit_ToolWindowUid_Pro>
         <Value>false</Value>
      </LeftToolArea_FCS_Fit_ToolWindowUid_Pro>
      <LeftToolArea_FCS_Correlator_ToolWindowUid_Collapsed>
         <Value>true</Value>
      </LeftToolArea_FCS_Correlator_ToolWindowUid_Collapsed>
      <LeftToolArea_FCS_Correlator_ToolWindowUid_OutOfPanel>
         <Value>false</Value>
      </LeftToolArea_FCS_Correlator_ToolWindowUid_OutOfPanel>
      <LeftToolArea_FCS_Correlator_ToolWindowUid_Pro>
         <Value>false</Value>
      </LeftToolArea_FCS_Correlator_ToolWindowUid_Pro>
      <LeftToolArea_FCS_Stage_ToolWindowUid_Collapsed>
         <Value>true</Value>
      </LeftToolArea_FCS_Stage_ToolWindowUid_Collapsed>
      <LeftToolArea_FCS_Stage_ToolWindowUid_OutOfPanel>
         <Value>false</Value>
      </LeftToolArea_FCS_Stage_ToolWindowUid_OutOfPanel>
      <LeftToolArea_FCS_Stage_ToolWindowUid_Pro>
         <Value>false</Value>
      </LeftToolArea_FCS_Stage_ToolWindowUid_Pro>
      <LeftToolArea_FCS_SampleCarrier_ToolWindowUid_Collapsed>
         <Value>true</Value>
      </LeftToolArea_FCS_SampleCarrier_ToolWindowUid_Collapsed>
      <LeftToolArea_FCS_SampleCarrier_ToolWindowUid_OutOfPanel>
         <Value>false</Value>
      </LeftToolArea_FCS_SampleCarrier_ToolWindowUid_OutOfPanel>
      <LeftToolArea_FCS_SampleCarrier_ToolWindowUid_Pro>
         <Value>false</Value>
      </LeftToolArea_FCS_SampleCarrier_ToolWindowUid_Pro>
      <LeftToolArea_FCS_Focus_ToolWindowUid_Collapsed>
         <Value>true</Value>
      </LeftToolArea_FCS_Focus_ToolWindowUid_Collapsed>
      <LeftToolArea_FCS_Focus_ToolWindowUid_OutOfPanel>
         <Value>false</Value>
      </LeftToolArea_FCS_Focus_ToolWindowUid_OutOfPanel>
      <LeftToolArea_FCS_Focus_ToolWindowUid_Pro>
         <Value>false</Value>
      </LeftToolArea_FCS_Focus_ToolWindowUid_Pro>
      <LeftToolArea_FCS_TSeries_ToolWindowUid_Collapsed>
         <Value>true</Value>
      </LeftToolArea_FCS_TSeries_ToolWindowUid_Collapsed>
      <LeftToolArea_FCS_TSeries_ToolWindowUid_OutOfPanel>
         <Value>false</Value>
      </LeftToolArea_FCS_TSeries_ToolWindowUid_OutOfPanel>
      <LeftToolArea_FCS_TSeries_ToolWindowUid_Pro>
         <Value>false</Value>
      </LeftToolArea_FCS_TSeries_ToolWindowUid_Pro>
      <LeftToolArea_FCS_Positions_ToolWindowUid_Collapsed>
         <Value>true</Value>
      </LeftToolArea_FCS_Positions_ToolWindowUid_Collapsed>
      <LeftToolArea_FCS_Positions_ToolWindowUid_OutOfPanel>
         <Value>false</Value>
      </LeftToolArea_FCS_Positions_ToolWindowUid_OutOfPanel>
      <LeftToolArea_FCS_Positions_ToolWindowUid_Pro>
         <Value>false</Value>
      </LeftToolArea_FCS_Positions_ToolWindowUid_Pro>
      <LeftToolArea_FCS_Info_ToolWindowUid_Collapsed>
         <Value>true</Value>
      </LeftToolArea_FCS_Info_ToolWindowUid_Collapsed>
      <LeftToolArea_FCS_Info_ToolWindowUid_OutOfPanel>
         <Value>false</Value>
      </LeftToolArea_FCS_Info_ToolWindowUid_OutOfPanel>
      <LeftToolArea_FCS_Info_ToolWindowUid_Pro>
         <Value>false</Value>
      </LeftToolArea_FCS_Info_ToolWindowUid_Pro>
      <LeftToolArea_Maintain_Pinhole_ToolWindowUid_Collapsed>
         <Value>true</Value>
      </LeftToolArea_Maintain_Pinhole_ToolWindowUid_Collapsed>
      <LeftToolArea_Maintain_Pinhole_ToolWindowUid_OutOfPanel>
         <Value>false</Value>
      </LeftToolArea_Maintain_Pinhole_ToolWindowUid_OutOfPanel>
      <LeftToolArea_Maintain_Pinhole_ToolWindowUid_Pro>
         <Value>false</Value>
      </LeftToolArea_Maintain_Pinhole_ToolWindowUid_Pro>
      <LeftToolArea_Maintain_Objectives_ToolWindowUid_Collapsed>
         <Value>false</Value>
      </LeftToolArea_Maintain_Objectives_ToolWindowUid_Collapsed>
      <LeftToolArea_Maintain_Objectives_ToolWindowUid_OutOfPanel>
         <Value>false</Value>
      </LeftToolArea_Maintain_Objectives_ToolWindowUid_OutOfPanel>
      <LeftToolArea_Maintain_Objectives_ToolWindowUid_Pro>
         <Value>false</Value>
      </LeftToolArea_Maintain_Objectives_ToolWindowUid_Pro>
      <LeftToolArea_Maintain_TIRFMirror_ToolWindowUid_Collapsed>
         <Value>true</Value>
      </LeftToolArea_Maintain_TIRFMirror_ToolWindowUid_Collapsed>
      <LeftToolArea_Maintain_TIRFMirror_ToolWindowUid_OutOfPanel>
         <Value>false</Value>
      </LeftToolArea_Maintain_TIRFMirror_ToolWindowUid_OutOfPanel>
      <LeftToolArea_Maintain_TIRFMirror_ToolWindowUid_Pro>
         <Value>false</Value>
      </LeftToolArea_Maintain_TIRFMirror_ToolWindowUid_Pro>
      <LeftToolArea_Maintain_SystemOptions_ToolWindowUid_Collapsed>
         <Value>true</Value>
      </LeftToolArea_Maintain_SystemOptions_ToolWindowUid_Collapsed>
      <LeftToolArea_Maintain_SystemOptions_ToolWindowUid_OutOfPanel>
         <Value>false</Value>
      </LeftToolArea_Maintain_SystemOptions_ToolWindowUid_OutOfPanel>
      <LeftToolArea_Maintain_SystemOptions_ToolWindowUid_Pro>
         <Value>false</Value>
      </LeftToolArea_Maintain_SystemOptions_ToolWindowUid_Pro>
      <LeftToolArea_Maintain_ConfoCorOptions_ToolWindowUid_Collapsed>
         <Value>true</Value>
      </LeftToolArea_Maintain_ConfoCorOptions_ToolWindowUid_Collapsed>
      <LeftToolArea_Maintain_ConfoCorOptions_ToolWindowUid_OutOfPanel>
         <Value>false</Value>
      </LeftToolArea_Maintain_ConfoCorOptions_ToolWindowUid_OutOfPanel>
      <LeftToolArea_Maintain_ConfoCorOptions_ToolWindowUid_Pro>
         <Value>false</Value>
      </LeftToolArea_Maintain_ConfoCorOptions_ToolWindowUid_Pro>
      <ToolWindow_CameraControl_ToolWindowUID_Collapsed>
         <Value>false</Value>
      </ToolWindow_CameraControl_ToolWindowUID_Collapsed>
      <ToolWindow_CameraControl_ToolWindowUID_OutOfPanel>
         <Value>false</Value>
      </ToolWindow_CameraControl_ToolWindowUID_OutOfPanel>
      <ToolWindow_CameraControl_ToolWindowUID_Pro>
         <Value>false</Value>
      </ToolWindow_CameraControl_ToolWindowUID_Pro>
      <LeftToolArea_Locate_Specimen_ToolWindowUid_Collapsed>
         <Value>false</Value>
      </LeftToolArea_Locate_Specimen_ToolWindowUid_Collapsed>
      <LeftToolArea_Locate_Specimen_ToolWindowUid_OutOfPanel>
         <Value>false</Value>
      </LeftToolArea_Locate_Specimen_ToolWindowUid_OutOfPanel>
      <LeftToolArea_Locate_Specimen_ToolWindowUid_Pro>
         <Value>false</Value>
      </LeftToolArea_Locate_Specimen_ToolWindowUid_Pro>
      <LeftToolArea_Acq_FocusStrategy_ToolWindowUid_Collapsed>
         <Value>true</Value>
      </LeftToolArea_Acq_FocusStrategy_ToolWindowUid_Collapsed>
      <LeftToolArea_Acq_FocusStrategy_ToolWindowUid_OutOfPanel>
         <Value>false</Value>
      </LeftToolArea_Acq_FocusStrategy_ToolWindowUid_OutOfPanel>
      <LeftToolArea_Acq_FocusStrategy_ToolWindowUid_Pro>
         <Value>false</Value>
      </LeftToolArea_Acq_FocusStrategy_ToolWindowUid_Pro>
      <LeftToolArea_Acq_Shuttle_ToolWindowUid_Collapsed>
         <Value>true</Value>
      </LeftToolArea_Acq_Shuttle_ToolWindowUid_Collapsed>
      <LeftToolArea_Acq_Shuttle_ToolWindowUid_OutOfPanel>
         <Value>false</Value>
      </LeftToolArea_Acq_Shuttle_ToolWindowUid_OutOfPanel>
      <LeftToolArea_Acq_Shuttle_ToolWindowUid_Pro>
         <Value>false</Value>
      </LeftToolArea_Acq_Shuttle_ToolWindowUid_Pro>
      <LeftToolArea_Maintain_Topography_ToolWindowUid_Collapsed>
         <Value>true</Value>
      </LeftToolArea_Maintain_Topography_ToolWindowUid_Collapsed>
      <LeftToolArea_Maintain_Topography_ToolWindowUid_OutOfPanel>
         <Value>false</Value>
      </LeftToolArea_Maintain_Topography_ToolWindowUid_OutOfPanel>
      <LeftToolArea_Maintain_Topography_ToolWindowUid_Pro>
         <Value>false</Value>
      </LeftToolArea_Maintain_Topography_ToolWindowUid_Pro>
      <LeftToolArea_Maintain_Filters_ToolWindowUid_Collapsed>
         <Value>true</Value>
      </LeftToolArea_Maintain_Filters_ToolWindowUid_Collapsed>
      <LeftToolArea_Maintain_Filters_ToolWindowUid_OutOfPanel>
         <Value>false</Value>
      </LeftToolArea_Maintain_Filters_ToolWindowUid_OutOfPanel>
      <LeftToolArea_Maintain_Filters_ToolWindowUid_Pro>
         <Value>false</Value>
      </LeftToolArea_Maintain_Filters_ToolWindowUid_Pro>
      <LeftToolArea_Acq_Streaming_ToolWindowUid_Collapsed>
         <Value>true</Value>
      </LeftToolArea_Acq_Streaming_ToolWindowUid_Collapsed>
      <LeftToolArea_Acq_Streaming_ToolWindowUid_OutOfPanel>
         <Value>false</Value>
      </LeftToolArea_Acq_Streaming_ToolWindowUid_OutOfPanel>
      <LeftToolArea_Acq_Streaming_ToolWindowUid_Pro>
         <Value>false</Value>
      </LeftToolArea_Acq_Streaming_ToolWindowUid_Pro>
      <LeftToolArea_Maintain_Adjustment_ToolWindowUid_Collapsed>
         <Value>true</Value>
      </LeftToolArea_Maintain_Adjustment_ToolWindowUid_Collapsed>
      <LeftToolArea_Maintain_Adjustment_ToolWindowUid_OutOfPanel>
         <Value>false</Value>
      </LeftToolArea_Maintain_Adjustment_ToolWindowUid_OutOfPanel>
      <LeftToolArea_Maintain_Adjustment_ToolWindowUid_Pro>
         <Value>false</Value>
      </LeftToolArea_Maintain_Adjustment_ToolWindowUid_Pro>
   </Zeiss.Micro.CoreControls.ToolWindow>
   <Zeiss.Micro.AIM.Controls.ZisToolAreaContainer1>
      <Columns>
         <Value>1</Value>
      </Columns>
      <Incubator>
         <Value>0</Value>
      </Incubator>
   </Zeiss.Micro.AIM.Controls.ZisToolAreaContainer1>
   <Zeiss.Micro.AIM.Controls.ZisToolAreaContainer2>
      <Columns>
         <Value>2</Value>
      </Columns>
      <SetupManager>
         <Value>0</Value>
      </SetupManager>
      <OnlineAcqusition>
         <Value>1</Value>
      </OnlineAcqusition>
      <Multidimensional>
         <Value>1</Value>
      </Multidimensional>
   </Zeiss.Micro.AIM.Controls.ZisToolAreaContainer2>
   <Zeiss.Micro.AIM.Controls.ZisToolAreaContainer3>
      <Columns>
         <Value>1</Value>
      </Columns>
      <Fcs>
         <Value>0</Value>
      </Fcs>
      <FcsNavigation>
         <Value>0</Value>
      </FcsNavigation>
      <FcsMultidimensional>
         <Value>0</Value>
      </FcsMultidimensional>
   </Zeiss.Micro.AIM.Controls.ZisToolAreaContainer3>
   <Zeiss.Micro.AIM.Controls.ZisToolAreaContainer4>
      <Columns>
         <Value>1</Value>
      </Columns>
   </Zeiss.Micro.AIM.Controls.ZisToolAreaContainer4>
   <Zeiss.Micro.AIM.Controls.ZisToolAreaContainer5>
      <Columns>
         <Value>1</Value>
      </Columns>
      <Maintain>
         <Value>0</Value>
      </Maintain>
      <Options>
         <Value>0</Value>
      </Options>
   </Zeiss.Micro.AIM.Controls.ZisToolAreaContainer5>
   <Zeiss.Micro.AIM.LeftToolAreaOriginal>
      <MainWindow_LeftToolArea_OriginalUid_AutoSize>
         <Value>false</Value>
      </MainWindow_LeftToolArea_OriginalUid_AutoSize>
   </Zeiss.Micro.AIM.LeftToolAreaOriginal>
   <Column1_Zeiss.Micro.AIM.Zeiss.Micro.AIM.Viewer.AimImageViewerProfile>
      <TabColumn>
         <Value>Zeiss.Micro.AIM.Zeiss.Micro.AIM.Viewer.AimImageViewerBlockDimensions</Value>
      </TabColumn>
   </Column1_Zeiss.Micro.AIM.Zeiss.Micro.AIM.Viewer.AimImageViewerProfile>
   <Column2_Zeiss.Micro.AIM.Zeiss.Micro.AIM.Viewer.AimImageViewerProfile>
      <TabColumn>
         <Value>Zeiss.Micro.AIM.Zeiss.Micro.AIM.Viewer.AimImageViewerBlockProfile</Value>
      </TabColumn>
   </Column2_Zeiss.Micro.AIM.Zeiss.Micro.AIM.Viewer.AimImageViewerProfile>
   <Column1_Zeiss.Micro.AIM.Zeiss.Micro.AIM.Viewer.AimImageViewerHistogramControl>
      <TabColumn>
         <Value>Zeiss.Micro.AIM.Zeiss.Micro.AIM.Viewer.AimImageViewerBlockDisplay</Value>
      </TabColumn>
   </Column1_Zeiss.Micro.AIM.Zeiss.Micro.AIM.Viewer.AimImageViewerHistogramControl>
   <Column2_Zeiss.Micro.AIM.Zeiss.Micro.AIM.Viewer.AimImageViewerHistogramControl>
      <TabColumn>
         <Value>Zeiss.Micro.AIM.Zeiss.Micro.AIM.Viewer.AimImageViewerBlockHistogram</Value>
      </TabColumn>
   </Column2_Zeiss.Micro.AIM.Zeiss.Micro.AIM.Viewer.AimImageViewerHistogramControl>
   <Zeiss.Micro.AIM.DocumentContainerAreaControl>
      <DocView_ShowAll>
         <Value>true</Value>
      </DocView_ShowAll>
   </Zeiss.Micro.AIM.DocumentContainerAreaControl>
   <Column1_Zeiss.Micro.AIM.Zeiss.Micro.AIM.Viewer.AimImageViewerRangeSelectControl>
      <TabColumn>
         <Value>Zeiss.Micro.AIM.Zeiss.Micro.AIM.Viewer.AimImageViewerBlockDimensions</Value>
      </TabColumn>
   </Column1_Zeiss.Micro.AIM.Zeiss.Micro.AIM.Viewer.AimImageViewerRangeSelectControl>
   <Column2_Zeiss.Micro.AIM.Zeiss.Micro.AIM.Viewer.AimImageViewerRangeSelectControl>
      <TabColumn>
         <Value>Zeiss.Micro.AIM.Zeiss.Micro.AIM.Viewer.AimImageViewerBlockDisplay</Value>
      </TabColumn>
   </Column2_Zeiss.Micro.AIM.Zeiss.Micro.AIM.Viewer.AimImageViewerRangeSelectControl>
</Profile>
